# Supplementary material for: 3-Phenyl-1-(p-tol­yl)-1H-benzo[f]chromene benzene hemisolvate
Source: Acta Crystallogr Sect E Struct Rep Online. 2011 Jun 18;67(Pt 7):o1668. doi: 10.1107/S1600536811001668 (PMC3152100; doi:10.1107/S1600536811001668)
Supplement: Supplementary file 1 [file e-67-o1668-sup1.cif]

##############################################################################
#                                                                            #
# This CIF contains the data in a paper accepted for publication in          #
# Acta Crystallographica Section E. It conforms to the requirements of       #
# Notes for Authors for Acta Crystallographica Section E, and has been       #
# peer reviewed under the auspices of the IUCr Commission on Journals.       #
#                                                                            #
# Full details of the Crystallographic Information File format               #
# are given in the paper "The Crystallographic Information File (CIF):       #
# a New Standard Archive File for Crystallography" by S. R. Hall, F. H.      #
# Allen and I. D. Brown [Acta Cryst. (1991), A47, 655-685].                  #
#                                                                            #
# The current version of the core CIF dictionary is obtainable from          #
# ftp://ftp.iucr.org/pub/cif_core.dic.                                       #
#                                                                            #
# Software is freely available for graphical display of the structure(s)     #
# in this CIF. For information consult the CIF software page                 #
# http://www.iucr.org/resources/cif/software.                                #
#                                                                            #
# This file may be used for bona fide research purposes within the           #
# scientific community so long as proper attribution is given to the journal # 
# article from which it was obtained.                                        #
#                                                                            #
##############################################################################
data_I
_audit_creation_method     SHELXL-97
_chemical_name_systematic
;
3-Phenyl-1-(<i>p</i>-tolyl)-1<i>H</i>-benzo[<i>f</i>]chromene benzene
hemisolvate
;
_chemical_name_common     ?
_chemical_formula_moiety     'C26 H20 O1, 0.5(C6 H6)'
_chemical_formula_sum     'C29 H23 O'
_chemical_formula_iupac     'C26 H20 O1, 0.5C6 H6'
_chemical_formula_weight     387.47
_chemical_melting_point     ?
_symmetry_cell_setting     monoclinic
_symmetry_space_group_name_H-M     'P 21/c'
_symmetry_space_group_name_Hall     '-P 2ybc'
loop_
    _symmetry_equiv_pos_as_xyz
    'x, y, z'
    '-x, y+1/2, -z+1/2'
    '-x, -y, -z'
    'x, -y-1/2, z-1/2'
_cell_length_a     12.653(3)
_cell_length_b     5.9049(12)
_cell_length_c     29.974(8)
_cell_angle_alpha     90.00
_cell_angle_beta     109.08(3)
_cell_angle_gamma     90.00
_cell_volume     2116.5(9)
_cell_formula_units_Z     4
_cell_measurement_reflns_used     3623
_cell_measurement_theta_min     2.6098
_cell_measurement_theta_max     24.790
_cell_measurement_temperature     293(2)
_exptl_crystal_description     'Prism'
_exptl_crystal_colour     'Colorless'
_exptl_crystal_size_max     0.2000
_exptl_crystal_size_mid     0.2000
_exptl_crystal_size_min     0.2000
_exptl_crystal_density_diffrn     1.216
_exptl_crystal_density_meas     ?
_exptl_crystal_density_method     'not measured'
_exptl_crystal_F_000     820
_exptl_absorpt_coefficient_mu     0.072
_exptl_absorpt_correction_type     multi-scan
_exptl_absorpt_process_details     '(CrystalClear; Rigaku, 2005)'
_exptl_absorpt_correction_T_min     0.8128
_exptl_absorpt_correction_T_max     1.0000
_exptl_special_details
;
;
_diffrn_ambient_temperature     293(2)
_diffrn_radiation_type     MoK\a
_diffrn_radiation_wavelength     0.71073
_diffrn_radiation_source     'fine-focus sealed tube'
_diffrn_radiation_monochromator     graphite
_diffrn_measurement_device_type     'Rigaku Mercury2'
_diffrn_measurement_method     'CCD_Profile_fitting'
_diffrn_detector_area_resol_mean     13.6612
_diffrn_reflns_number     14405
_diffrn_reflns_av_R_equivalents     0.1478
_diffrn_reflns_av_sigmaI/netI     0.1494
_diffrn_reflns_theta_min     3.24
_diffrn_reflns_theta_max     24.79
_diffrn_reflns_theta_full     24.79
_diffrn_measured_fraction_theta_max     0.998
_diffrn_measured_fraction_theta_full     0.998
_diffrn_reflns_limit_h_min     -14
_diffrn_reflns_limit_h_max     13
_diffrn_reflns_limit_k_min     -6
_diffrn_reflns_limit_k_max     6
_diffrn_reflns_limit_l_min     -35
_diffrn_reflns_limit_l_max     35
_diffrn_standards_number     ?
_diffrn_standards_interval_count     ?
_diffrn_standards_interval_time     ?
_diffrn_standards_decay_%     ?
_refine_special_details
;
 Refinement of F^2^ against ALL reflections.  The weighted R-factor wR and
 goodness of fit S are based on F^2^, conventional R-factors R are based
 on F, with F set to zero for negative F^2^. The threshold expression of
 F^2^ > 2sigma(F^2^) is used only for calculating R-factors(gt) etc. and is
 not relevant to the choice of reflections for refinement.  R-factors based
 on F^2^ are statistically about twice as large as those based on F, and R-
 factors based on ALL data will be even larger.
;
_reflns_number_total     3623
_reflns_number_gt     1438
_reflns_threshold_expression     I>2\s(I)
_refine_ls_structure_factor_coef     Fsqd
_refine_ls_matrix_type     full
_refine_ls_R_factor_all     0.2235
_refine_ls_R_factor_gt     0.0802
_refine_ls_wR_factor_gt     0.1116
_refine_ls_wR_factor_ref     0.1440
_refine_ls_goodness_of_fit_ref     0.933
_refine_ls_restrained_S_all     0.933
_refine_ls_number_reflns     3623
_refine_ls_number_parameters     273
_refine_ls_number_restraints     0
_refine_ls_hydrogen_treatment     constr
_refine_ls_weighting_scheme     calc
_refine_ls_weighting_details
         'calc w=1/[\s^2^(Fo^2^)+(0.0100P)^2^+1.9000P] where P=(Fo^2^+2Fc^2^)/3'
_atom_sites_solution_hydrogens     geom
_atom_sites_solution_primary     direct
_atom_sites_solution_secondary     difmap
_refine_ls_shift/su_max     0.000
_refine_ls_shift/su_mean     0.000
_refine_diff_density_max     0.177
_refine_diff_density_min     -0.199
_refine_ls_extinction_method     'SHELXL97 (Sheldrick, 2008)'
_refine_ls_extinction_coef     0.0054(6)
_refine_ls_extinction_expression
                                  'Fc^*^=kFc[1+0.001xFc^2^\l^3^/sin(2\q)]^-1/4^'
loop_
    _atom_type_symbol
    _atom_type_description
    _atom_type_scat_dispersion_real
    _atom_type_scat_dispersion_imag
    _atom_type_scat_source
    'C' 'C' 0.0033 0.0016
                         'International Tables Vol C Tables 4.2.6.8 and 6.1.1.4'
    'N' 'N' 0.0061 0.0033
                         'International Tables Vol C Tables 4.2.6.8 and 6.1.1.4'
    'O' 'O' 0.0106 0.0060
                         'International Tables Vol C Tables 4.2.6.8 and 6.1.1.4'
    'H' 'H' 0.0000 0.0000
                         'International Tables Vol C Tables 4.2.6.8 and 6.1.1.4'
_computing_data_collection     'CrystalClear (Rigaku, 2005)'
_computing_cell_refinement     'CrystalClear (Rigaku, 2005)'
_computing_data_reduction     'CrystalClear (Rigaku, 2005)'
_computing_structure_solution     'SHELXS97 (Sheldrick, 2008)'
_computing_structure_refinement     'SHELXL97 (Sheldrick, 2008)'
_computing_molecular_graphics     'SHELXTL (Sheldrick, 2008)'
_computing_publication_material     'SHELXTL (Sheldrick, 2008)'
loop_
    _atom_site_type_symbol
    _atom_site_label
    _atom_site_fract_x
    _atom_site_fract_y
    _atom_site_fract_z
    _atom_site_U_iso_or_equiv
    _atom_site_adp_type
    _atom_site_calc_flag
    _atom_site_refinement_flags
    _atom_site_occupancy
    _atom_site_symmetry_multiplicity
    _atom_site_disorder_assembly
    _atom_site_disorder_group
    O O1 0.1992(2) 1.0645(5) 0.23039(9) 0.0549(8) Uani d . 1 1 . .
    C C5 -0.1441(4) 1.0682(8) 0.16184(15) 0.0502(12) Uani d . 1 1 A 2
    C C10 -0.0792(4) 0.8897(8) 0.15186(14) 0.0464(12) Uani d . 1 1 A 2
    C C1 0.0391(4) 0.8852(7) 0.17364(14) 0.0433(11) Uani d . 1 1 A 2
    C C11 0.1128(3) 0.7117(7) 0.16231(13) 0.0464(12) Uani d . 1 1 A 2
    H H11A 0.0762 0.5639 0.1601 0.056 Uiso calc R 1 1 A 2
    C C12 0.1302(3) 0.7595(8) 0.11524(14) 0.0452(11) Uani d . 1 1 A 2
    C C2 0.0853(4) 1.0539(8) 0.20516(14) 0.0468(12) Uani d . 1 1 A 2
    C C9 -0.1366(4) 0.7168(8) 0.12064(15) 0.0591(13) Uani d . 1 1 A 2
    H H9A -0.0957 0.5997 0.1135 0.071 Uiso calc R 1 1 A 2
    C C3 0.0233(4) 1.2317(7) 0.21550(14) 0.0497(12) Uani d . 1 1 A 2
    H H3A 0.0589 1.3428 0.2372 0.060 Uiso calc R 1 1 A 2
    C C6 -0.2621(4) 1.0666(9) 0.13957(16) 0.0664(15) Uani d . 1 1 A 2
    H H6A -0.3047 1.1837 0.1455 0.080 Uiso calc R 1 1 A 2
    C C4 -0.0887(4) 1.2401(8) 0.19354(14) 0.0557(13) Uani d . 1 1 A 2
    H H4A -0.1296 1.3606 0.1994 0.067 Uiso calc R 1 1 A 2
    C C8 -0.2511(5) 0.7169(9) 0.10062(16) 0.0689(15) Uani d . 1 1 A 2
    H H8A -0.2870 0.5981 0.0811 0.083 Uiso calc R 1 1 A 2
    C C13 0.1067(4) 0.6008(8) 0.08004(16) 0.0673(15) Uani d . 1 1 A 2
    H H13A 0.0820 0.4582 0.0854 0.081 Uiso calc R 1 1 A 2
    C C17 0.1694(4) 0.9652(8) 0.10589(16) 0.0619(14) Uani d . 1 1 A 2
    H H17A 0.1881 1.0752 0.1294 0.074 Uiso calc R 1 1 A 2
    C C15 0.1555(4) 0.8569(10) 0.02733(16) 0.0649(15) Uani d . 1 1 A 2
    C C7 -0.3138(4) 0.8968(10) 0.10966(17) 0.0737(16) Uani d . 1 1 A 2
    H H7A -0.3910 0.9000 0.0952 0.088 Uiso calc R 1 1 A 2
    C C14 0.1188(4) 0.6477(10) 0.03650(17) 0.0752(16) Uani d . 1 1 A 2
    H H14A 0.1020 0.5365 0.0133 0.090 Uiso calc R 1 1 A 2
    C C18 0.1597(4) 0.9155(10) -0.02193(15) 0.103(2) Uani d . 1 1 A 2
    H H18A 0.1856 1.0682 -0.0220 0.155 Uiso calc R 1 1 A 2
    H H18B 0.0862 0.9012 -0.0446 0.155 Uiso calc R 1 1 A 2
    H H18C 0.2098 0.8137 -0.0300 0.155 Uiso calc R 1 1 A 2
    C C16 0.1819(4) 1.0139(9) 0.06301(18) 0.0712(16) Uani d . 1 1 A 2
    H H16A 0.2086 1.1554 0.0582 0.085 Uiso calc R 1 1 A 2
    C C27 0.5726(5) 1.0641(15) 0.4766(2) 0.097(2) Uani d . 1 1 . 2
    H H27A 0.6217 1.1072 0.4609 0.117 Uiso calc R 1 1 . 2
    C C28 0.5207(6) 0.8584(14) 0.4683(2) 0.096(2) Uani d . 1 1 B 2
    H H28A 0.5347 0.7606 0.4466 0.115 Uiso calc R 1 1 B 2
    C C29 0.4494(5) 0.7940(10) 0.4912(3) 0.0953(19) Uani d . 1 1 . 2
    H H29A 0.4151 0.6528 0.4850 0.114 Uiso calc R 1 1 . 2
    C C25 0.4963(4) 1.0693(9) 0.33788(16) 0.0753(16) Uani d . 1 1 . .
    H H25A 0.5136 1.1949 0.3577 0.090 Uiso calc R 1 1 . .
    C C26 0.3953(4) 1.0623(9) 0.30149(15) 0.0639(14) Uani d . 1 1 A .
    H H26A 0.3452 1.1819 0.2973 0.077 Uiso calc R 1 1 . .
    C C21 0.3688(4) 0.8798(8) 0.27155(15) 0.0491(12) Uani d . 1 1 . .
    C C23 0.5458(4) 0.7128(9) 0.31572(17) 0.0740(16) Uani d . 1 1 . .
    H H23A 0.5962 0.5933 0.3204 0.089 Uiso calc R 1 1 A .
    C C24 0.5710(4) 0.8955(10) 0.34533(16) 0.0727(16) Uani d . 1 1 A .
    H H24A 0.6381 0.9011 0.3702 0.087 Uiso calc R 1 1 . .
    C C22 0.4449(4) 0.7045(8) 0.27852(15) 0.0615(14) Uani d . 1 1 A .
    H H22A 0.4288 0.5804 0.2583 0.074 Uiso calc R 1 1 . .
    C C20 0.2610(4) 0.8690(8) 0.23220(14) 0.0444(11) Uani d . 1 1 A .
    C C19 0.2214(4) 0.7014(8) 0.20194(14) 0.0503(12) Uani d . 1 1 . .
    H H19A 0.2636 0.5696 0.2056 0.060 Uiso calc R 1 1 A 2
loop_
    _atom_site_aniso_label
    _atom_site_aniso_U_11
    _atom_site_aniso_U_22
    _atom_site_aniso_U_33
    _atom_site_aniso_U_12
    _atom_site_aniso_U_13
    _atom_site_aniso_U_23
    O1 0.045(2) 0.052(2) 0.063(2) 0.0056(18) 0.0123(16) -0.0046(16)
    C5 0.052(4) 0.057(4) 0.044(3) 0.002(3) 0.019(3) 0.012(2)
    C10 0.054(3) 0.050(3) 0.037(3) -0.004(3) 0.017(2) 0.006(2)
    C1 0.051(3) 0.041(3) 0.041(3) 0.005(2) 0.020(2) 0.002(2)
    C11 0.054(3) 0.045(3) 0.042(3) -0.003(2) 0.019(2) -0.001(2)
    C12 0.045(3) 0.046(3) 0.045(3) 0.002(2) 0.015(2) -0.002(2)
    C2 0.051(3) 0.050(3) 0.044(3) 0.005(3) 0.023(3) 0.004(2)
    C9 0.051(4) 0.072(4) 0.053(3) 0.000(3) 0.016(3) 0.009(3)
    C3 0.058(3) 0.047(3) 0.045(3) 0.005(3) 0.017(2) 0.004(2)
    C6 0.053(4) 0.087(4) 0.058(3) 0.017(3) 0.016(3) 0.015(3)
    C4 0.064(4) 0.058(4) 0.048(3) 0.013(3) 0.023(3) 0.003(3)
    C8 0.069(4) 0.071(4) 0.061(3) -0.008(3) 0.013(3) 0.010(3)
    C13 0.087(4) 0.060(4) 0.063(3) -0.004(3) 0.036(3) -0.010(3)
    C17 0.081(4) 0.055(4) 0.054(3) -0.011(3) 0.028(3) -0.006(3)
    C15 0.059(4) 0.093(5) 0.047(3) 0.013(3) 0.024(3) 0.005(3)
    C7 0.057(4) 0.094(5) 0.065(4) -0.003(4) 0.013(3) 0.015(3)
    C14 0.081(4) 0.092(5) 0.053(3) -0.009(3) 0.022(3) -0.024(3)
    C18 0.101(5) 0.157(6) 0.061(4) 0.027(4) 0.040(3) 0.025(4)
    C16 0.088(4) 0.068(4) 0.069(4) 0.002(3) 0.041(3) 0.011(3)
    C27 0.082(5) 0.116(6) 0.093(5) -0.011(5) 0.027(4) 0.016(4)
    C28 0.080(5) 0.112(7) 0.093(5) -0.003(4) 0.026(4) -0.014(4)
    C29 0.082(5) 0.082(5) 0.111(6) -0.018(4) 0.017(4) -0.002(4)
    C25 0.075(4) 0.085(5) 0.059(4) 0.001(4) 0.012(3) -0.012(3)
    C26 0.060(4) 0.070(4) 0.053(3) 0.014(3) 0.007(3) -0.006(3)
    C21 0.049(3) 0.056(3) 0.047(3) 0.009(3) 0.023(2) 0.007(3)
    C23 0.059(4) 0.095(5) 0.063(4) 0.020(3) 0.012(3) 0.003(3)
    C24 0.054(4) 0.110(5) 0.047(3) 0.003(4) 0.007(3) -0.004(3)
    C22 0.054(4) 0.070(4) 0.058(3) 0.008(3) 0.015(3) -0.003(3)
    C20 0.039(3) 0.051(3) 0.048(3) 0.005(3) 0.019(2) 0.006(2)
    C19 0.058(3) 0.048(3) 0.042(3) 0.007(3) 0.013(2) 0.002(2)
_geom_special_details
;
 All esds (except the esd in the dihedral angle between two l.s. planes)
 are estimated using the full covariance matrix.  The cell esds are taken
 into account individually in the estimation of esds in distances, angles
 and torsion angles; correlations between esds in cell parameters are only
 used when they are defined by crystal symmetry.  An approximate (isotropic)
 treatment of cell esds is used for estimating esds involving l.s. planes.
;
loop_
    _geom_bond_atom_site_label_1
    _geom_bond_atom_site_label_2
    _geom_bond_site_symmetry_2
    _geom_bond_distance
    _geom_bond_publ_flag
    O1 C20 . 1.386(4) ?
    O1 C2 . 1.392(5) ?
    C5 C4 . 1.410(5) ?
    C5 C6 . 1.422(6) ?
    C5 C10 . 1.427(5) ?
    C10 C9 . 1.415(5) ?
    C10 C1 . 1.424(5) ?
    C1 C2 . 1.366(5) ?
    C1 C11 . 1.498(5) ?
    C11 C19 . 1.495(5) ?
    C11 C12 . 1.523(5) ?
    C11 H11A . 0.9800 ?
    C12 C13 . 1.369(5) ?
    C12 C17 . 1.375(5) ?
    C2 C3 . 1.405(5) ?
    C9 C8 . 1.376(6) ?
    C9 H9A . 0.9300 ?
    C3 C4 . 1.355(5) ?
    C3 H3A . 0.9300 ?
    C6 C7 . 1.361(6) ?
    C6 H6A . 0.9300 ?
    C4 H4A . 0.9300 ?
    C8 C7 . 1.404(6) ?
    C8 H8A . 0.9300 ?
    C13 C14 . 1.391(6) ?
    C13 H13A . 0.9300 ?
    C17 C16 . 1.376(5) ?
    C17 H17A . 0.9300 ?
    C15 C16 . 1.372(6) ?
    C15 C14 . 1.379(6) ?
    C15 C18 . 1.534(6) ?
    C7 H7A . 0.9300 ?
    C14 H14A . 0.9300 ?
    C18 H18A . 0.9600 ?
    C18 H18B . 0.9600 ?
    C18 H18C . 0.9600 ?
    C16 H16A . 0.9300 ?
    C27 C28 . 1.364(7) ?
    C27 C29 3_676 1.374(7) ?
    C27 H27A . 0.9300 ?
    C28 C29 . 1.353(7) ?
    C28 H28A . 0.9300 ?
    C29 C27 3_676 1.374(7) ?
    C29 H29A . 0.9300 ?
    C25 C24 . 1.363(6) ?
    C25 C26 . 1.383(5) ?
    C25 H25A . 0.9300 ?
    C26 C21 . 1.372(5) ?
    C26 H26A . 0.9300 ?
    C21 C22 . 1.383(5) ?
    C21 C20 . 1.484(5) ?
    C23 C24 . 1.367(6) ?
    C23 C22 . 1.394(5) ?
    C23 H23A . 0.9300 ?
    C24 H24A . 0.9300 ?
    C22 H22A . 0.9300 ?
    C20 C19 . 1.325(5) ?
    C19 H19A . 0.9300 ?
loop_
    _geom_angle_atom_site_label_1
    _geom_angle_atom_site_label_2
    _geom_angle_atom_site_label_3
    _geom_angle_site_symmetry_1
    _geom_angle_site_symmetry_3
    _geom_angle
    _geom_angle_publ_flag
    C20 O1 C2 . . 117.0(3) ?
    C4 C5 C6 . . 122.4(5) ?
    C4 C5 C10 . . 118.6(4) ?
    C6 C5 C10 . . 119.0(5) ?
    C9 C10 C1 . . 121.6(4) ?
    C9 C10 C5 . . 117.8(4) ?
    C1 C10 C5 . . 120.6(4) ?
    C2 C1 C10 . . 116.9(4) ?
    C2 C1 C11 . . 119.8(4) ?
    C10 C1 C11 . . 123.3(4) ?
    C19 C11 C1 . . 109.1(3) ?
    C19 C11 C12 . . 111.7(3) ?
    C1 C11 C12 . . 111.9(3) ?
    C19 C11 H11A . . 108.0 ?
    C1 C11 H11A . . 108.0 ?
    C12 C11 H11A . . 108.0 ?
    C13 C12 C17 . . 116.7(4) ?
    C13 C12 C11 . . 121.7(4) ?
    C17 C12 C11 . . 121.6(4) ?
    C1 C2 O1 . . 122.8(4) ?
    C1 C2 C3 . . 123.6(4) ?
    O1 C2 C3 . . 113.6(4) ?
    C8 C9 C10 . . 121.9(5) ?
    C8 C9 H9A . . 119.1 ?
    C10 C9 H9A . . 119.1 ?
    C4 C3 C2 . . 119.4(4) ?
    C4 C3 H3A . . 120.3 ?
    C2 C3 H3A . . 120.3 ?
    C7 C6 C5 . . 121.3(5) ?
    C7 C6 H6A . . 119.4 ?
    C5 C6 H6A . . 119.4 ?
    C3 C4 C5 . . 120.8(4) ?
    C3 C4 H4A . . 119.6 ?
    C5 C4 H4A . . 119.6 ?
    C9 C8 C7 . . 119.8(5) ?
    C9 C8 H8A . . 120.1 ?
    C7 C8 H8A . . 120.1 ?
    C12 C13 C14 . . 121.6(5) ?
    C12 C13 H13A . . 119.2 ?
    C14 C13 H13A . . 119.2 ?
    C12 C17 C16 . . 122.3(4) ?
    C12 C17 H17A . . 118.8 ?
    C16 C17 H17A . . 118.8 ?
    C16 C15 C14 . . 117.5(4) ?
    C16 C15 C18 . . 121.5(5) ?
    C14 C15 C18 . . 120.9(5) ?
    C6 C7 C8 . . 120.3(5) ?
    C6 C7 H7A . . 119.9 ?
    C8 C7 H7A . . 119.9 ?
    C15 C14 C13 . . 120.9(5) ?
    C15 C14 H14A . . 119.6 ?
    C13 C14 H14A . . 119.6 ?
    C15 C18 H18A . . 109.5 ?
    C15 C18 H18B . . 109.5 ?
    H18A C18 H18B . . 109.5 ?
    C15 C18 H18C . . 109.5 ?
    H18A C18 H18C . . 109.5 ?
    H18B C18 H18C . . 109.5 ?
    C15 C16 C17 . . 120.9(5) ?
    C15 C16 H16A . . 119.5 ?
    C17 C16 H16A . . 119.5 ?
    C28 C27 C29 . 3_676 118.3(6) ?
    C28 C27 H27A . . 120.8 ?
    C29 C27 H27A 3_676 . 120.8 ?
    C29 C28 C27 . . 121.3(6) ?
    C29 C28 H28A . . 119.4 ?
    C27 C28 H28A . . 119.4 ?
    C28 C29 C27 . 3_676 120.4(6) ?
    C28 C29 H29A . . 119.8 ?
    C27 C29 H29A 3_676 . 119.8 ?
    C24 C25 C26 . . 121.3(5) ?
    C24 C25 H25A . . 119.4 ?
    C26 C25 H25A . . 119.4 ?
    C21 C26 C25 . . 120.3(5) ?
    C21 C26 H26A . . 119.8 ?
    C25 C26 H26A . . 119.8 ?
    C26 C21 C22 . . 118.7(4) ?
    C26 C21 C20 . . 121.2(4) ?
    C22 C21 C20 . . 120.1(4) ?
    C24 C23 C22 . . 120.3(5) ?
    C24 C23 H23A . . 119.8 ?
    C22 C23 H23A . . 119.8 ?
    C25 C24 C23 . . 119.1(5) ?
    C25 C24 H24A . . 120.5 ?
    C23 C24 H24A . . 120.5 ?
    C21 C22 C23 . . 120.3(5) ?
    C21 C22 H22A . . 119.8 ?
    C23 C22 H22A . . 119.8 ?
    C19 C20 O1 . . 120.9(4) ?
    C19 C20 C21 . . 128.3(4) ?
    O1 C20 C21 . . 110.8(4) ?
    C20 C19 C11 . . 123.8(4) ?
    C20 C19 H19A . . 118.1 ?
    C11 C19 H19A . . 118.1 ?
loop_
    _geom_hbond_atom_site_label_D
    _geom_hbond_atom_site_label_H
    _geom_hbond_atom_site_label_A
    _geom_hbond_site_symmetry_A
    _geom_hbond_distance_DH
    _geom_hbond_distance_HA
    _geom_hbond_distance_DA
    _geom_hbond_angle_DHA
    _geom_hbond_publ_flag
    C26 H26A O1 . 0.93 2.34 2.692(6) 101.7 no
data_global
_journal_date_recd_electronic     2010-12-29
_journal_date_accepted     2011-01-11
_journal_name_full     'Acta Crystallographica, Section E'
_journal_year     2011
_journal_volume     67
_journal_issue      7
_journal_page_first     o1668
_journal_page_last     o1668
_journal_paper_category     QO
_journal_coeditor_code     JH2252
_publ_contact_author_name     'Meng Wei Xue'
_publ_contact_author_address
;
Biochemical and Environmental Engineering College,
Nanjing Xiaozhuang University,
Nanjing 210017, People's Republic of China
;
_publ_contact_author_email     xmw1102@sina.com
_publ_contact_author_fax     ?
_publ_contact_author_phone     ?
_publ_section_title
;
3-Phenyl-1-(<i>p</i>-tolyl)-1<i>H</i>-benzo[<i>f</i>]chromene benzene
hemisolvate
;
loop_
    _publ_author_name
    _publ_author_footnote
    _publ_author_address
    'Xue, Meng Wei' .
;
Biochemical and Environmental Engineering College,
Nanjing Xiaozhuang University,
Nanjing 210017, People's Republic of China
;
