# Supplementary material for: 3-Phenyl-1-(p-tol­yl)-1H-benzo[f]chromene benzene hemisolvate
Source: Acta Crystallogr Sect E Struct Rep Online. 2011 Jun 18;67(Pt 7):o1668. doi: 10.1107/S1600536811001668 (PMC3152100; doi:10.1107/S1600536811001668)
Supplement: Supplementary file 2 [file e-67-o1668-Isup2.hkl]

# 
# h,k,l, Fc-squared, Fo-squared, sigma(Fo-squared) and status flag 
# 
data_I
_shelx_title ' 1                               P21/c' 
_shelx_refln_list_code          4 
_shelx_F_calc_maximum      192.47 
_exptl_crystal_F_000       819.90 
_reflns_d_resolution_high  0.8474 
 
loop_ 
 _symmetry_equiv_pos_as_xyz 
 'x, y, z' 
 '-x, y+1/2, -z+1/2' 
 '-x, -y, -z' 
 'x, -y-1/2, z-1/2' 
 
_cell_length_a    12.6530 
_cell_length_b     5.9049 
_cell_length_c    29.9740 
_cell_angle_alpha  90.000 
_cell_angle_beta  109.080 
_cell_angle_gamma  90.000 
 
_shelx_F_squared_multiplier     1.000 
 
loop_ 
 _refln_index_h 
 _refln_index_k 
 _refln_index_l 
 _refln_F_squared_calc 
 _refln_F_squared_meas 
 _refln_F_squared_sigma 
 _refln_observed_status 
   2   0   0      835.48      799.46     30.58 o 
   3   0   0    28527.62    31717.90   1346.67 o 
   4   0   0     3098.90     3298.85    161.02 o 
   5   0   0      469.51      620.17     51.10 o 
   6   0   0      753.35      762.20     61.47 o 
   7   0   0      442.39      408.26     48.41 o 
   8   0   0       29.85        0.00     37.96 o 
   9   0   0       44.40       17.26     39.79 o 
  10   0   0       56.52       49.03     43.96 o 
  11   0   0       24.39      171.34     76.37 o 
  12   0   0        1.54        4.58     47.40 o 
  13   0   0        5.40       11.63     54.13 o 
  14   0   0        0.00        0.00     59.72 o 
   1   1   0     4657.30     4488.93     60.99 o 
   2   1   0     4957.78     4855.37    121.16 o 
   3   1   0     1430.94     1423.86     38.43 o 
   4   1   0       91.68      100.00      7.57 o 
   5   1   0      418.76      432.60     29.32 o 
   6   1   0      657.04      614.94     35.80 o 
   7   1   0      613.62      513.46     45.52 o 
   8   1   0        1.68       10.25     27.31 o 
   9   1   0      129.23      139.44     37.18 o 
  10   1   0       18.64       43.98     38.82 o 
  11   1   0        5.06        0.00     40.57 o 
  12   1   0       26.45       21.61     40.62 o 
  13   1   0       25.19      151.22    142.39 o 
   0   2   0      163.88      147.83     21.35 o 
   1   2   0       24.31       23.84      6.24 o 
   2   2   0     1403.79     1294.92     46.74 o 
   3   2   0        3.35        0.00      7.11 o 
   4   2   0      176.68      165.32     15.50 o 
   5   2   0      696.07      737.01     33.85 o 
   6   2   0      188.76      170.02     16.90 o 
   7   2   0      233.13      207.74     15.95 o 
   8   2   0      309.83      300.76     21.56 o 
   9   2   0      743.43      624.13     96.52 o 
  10   2   0      174.09      220.68     60.70 o 
  11   2   0       11.45       19.47     35.78 o 
  12   2   0       92.35       22.55     81.36 o 
  13   2   0        3.90        0.00     40.90 o 
   1   3   0        1.30        5.64      6.10 o 
   2   3   0        3.89       11.73      8.09 o 
   3   3   0      294.16      317.96     20.45 o 
   4   3   0       14.49        5.37      6.82 o 
   5   3   0       21.75       29.37     10.46 o 
   6   3   0        3.58        9.80     10.98 o 
   7   3   0        4.40        0.00     13.01 o 
   8   3   0      827.31      766.97     58.58 o 
   9   3   0      861.92      937.94     73.65 o 
  10   3   0        0.11        0.00     35.61 o 
  11   3   0       53.00      238.67     69.86 o 
  12   3   0       11.66       25.88     48.14 o 
   0   4   0       42.53       41.84     26.04 o 
   1   4   0       91.66       92.99     17.16 o 
   2   4   0        0.15       10.91      9.88 o 
   3   4   0      210.50      208.80     16.18 o 
   4   4   0        0.03        4.69      9.94 o 
   5   4   0       11.90       33.97     18.58 o 
   6   4   0       13.97       25.47     14.71 o 
   7   4   0       31.81       66.54     48.64 o 
   8   4   0        0.14        0.00     25.67 o 
   9   4   0       44.93       67.76     72.40 o 
  10   4   0        1.76        9.52     30.28 o 
  11   4   0        1.23       38.01     40.04 o 
   1   5   0       35.37      154.86     47.43 o 
   2   5   0       12.73        0.00     26.41 o 
   3   5   0        6.83       74.96     60.10 o 
   4   5   0        0.31       32.97     32.83 o 
   5   5   0       14.38       86.23     43.12 o 
   6   5   0      139.58      263.19     71.70 o 
   7   5   0        0.55       11.51     71.12 o 
   8   5   0        3.27       83.96     80.32 o 
   9   5   0        0.05       39.65     57.39 o 
   0   6   0      302.84      277.48    103.52 o 
   1   6   0       47.26       58.50     43.46 o 
   2   6   0       19.21        1.68     29.26 o 
   3   6   0        0.49       16.12     36.09 o 
   4   6   0       12.36       60.52     46.44 o 
   5   6   0       12.34       31.28     35.19 o 
   6   6   0       13.71       38.40     51.27 o 
   7   6   0        0.00        0.00     48.32 o 
 -14   1   1       11.21       96.65    140.85 o 
 -13   1   1       41.51       60.68     51.54 o 
 -12   1   1       44.45       60.45     63.21 o 
 -11   1   1      160.15       92.04     48.99 o 
 -10   1   1      346.30      401.71    104.10 o 
  -9   1   1      237.93      219.26     54.49 o 
  -8   1   1      192.97      169.89     31.34 o 
  -7   1   1      138.31      152.61      9.10 o 
  -6   1   1     5309.10     5178.30    130.26 o 
  -5   1   1      147.91      145.87      9.07 o 
  -4   1   1      461.95      465.96     15.85 o 
  -3   1   1      552.12      529.57     16.47 o 
  -2   1   1     5277.88     5202.89    128.67 o 
  -1   1   1    10976.81    10631.97    141.85 o 
   0   1   1      702.18      640.81     10.74 o 
   1   1   1     2430.52     2169.76     38.68 o 
   2   1   1     6979.77     7095.85    161.32 o 
   3   1   1       18.28       16.63      4.58 o 
   4   1   1      280.84      260.10     16.60 o 
   5   1   1      640.25      584.11     26.15 o 
   6   1   1      141.21      176.96     17.28 o 
   7   1   1       14.07       13.35      5.96 o 
   8   1   1      210.97      216.42     55.04 o 
   9   1   1      189.60      197.32     54.92 o 
  10   1   1       20.56      107.67     48.07 o 
  11   1   1       21.71       16.12     35.81 o 
  12   1   1        0.15       19.35     39.25 o 
  13   1   1        4.89       11.57     40.01 o 
 -13   2   1        4.54        2.72     74.75 o 
 -12   2   1       33.46       16.08     39.76 o 
 -11   2   1       67.76       84.01     48.15 o 
 -10   2   1       35.61       94.73     46.50 o 
  -9   2   1      706.92      623.46     64.25 o 
  -8   2   1      554.51      522.86     29.72 o 
  -7   2   1       76.84       97.43     13.72 o 
  -6   2   1        0.56        6.57      6.98 o 
  -5   2   1        5.64       13.99      8.00 o 
  -4   2   1      412.44      461.18     20.58 o 
  -3   2   1     5771.79     6455.17    195.39 o 
  -2   2   1        5.77       16.43      5.14 o 
  -1   2   1       78.80       73.04      6.34 o 
   0   2   1     1459.93     1379.71     31.10 o 
   1   2   1        2.84       10.36      5.53 o 
   2   2   1      160.41      155.24      9.38 o 
   3   2   1     1218.08     1133.13     73.08 o 
   4   2   1      387.55      399.11     21.40 o 
   5   2   1       25.38       43.61     12.37 o 
   6   2   1        5.46       20.56      9.55 o 
   7   2   1       86.90       95.56     16.15 o 
   8   2   1      188.78      189.19     17.77 o 
   9   2   1       16.91        0.00     28.85 o 
  10   2   1      206.49      196.21     60.74 o 
  11   2   1       15.67       93.30     49.88 o 
  12   2   1        2.07        1.88     30.58 o 
  13   2   1        0.12        4.23     39.17 o 
 -12   3   1        1.86        0.00     46.39 o 
 -11   3   1       25.00       30.99     46.18 o 
 -10   3   1        4.47        6.95     36.47 o 
  -9   3   1      202.77      237.60     41.88 o 
  -8   3   1       74.56      105.47     68.95 o 
  -7   3   1        1.41       26.32     15.83 o 
  -6   3   1        5.58       17.53     10.69 o 
  -5   3   1       13.42       13.62      8.52 o 
  -4   3   1      205.26      215.21     16.06 o 
  -3   3   1      116.43      142.40     12.58 o 
  -2   3   1       73.14       83.78     14.27 o 
  -1   3   1      135.76      159.26     12.18 o 
   0   3   1      671.73      713.50     18.20 o 
   1   3   1       48.20       36.48      6.56 o 
   2   3   1      458.74      503.66     33.78 o 
   3   3   1     1091.92     1185.48     41.20 o 
   4   3   1       84.42      117.06     15.13 o 
   5   3   1        1.51       12.13     12.49 o 
   6   3   1        0.60        0.00      9.40 o 
   7   3   1        0.63       33.99     21.31 o 
   8   3   1      195.56      167.99     27.51 o 
   9   3   1      392.91      416.23     49.41 o 
  10   3   1        0.09        0.00     38.28 o 
  11   3   1        0.08        0.00     43.11 o 
  12   3   1        0.03       38.85     71.06 o 
 -11   4   1        1.08        0.00     34.48 o 
 -10   4   1       13.14       54.41     39.76 o 
  -9   4   1       49.29       87.72     33.12 o 
  -8   4   1       12.52       41.63     21.13 o 
  -7   4   1        8.20       27.69     16.98 o 
  -6   4   1        1.11       14.22     15.04 o 
  -5   4   1        3.79        6.33     13.53 o 
  -4   4   1       58.24       48.75     10.90 o 
  -3   4   1       31.69       42.76     12.89 o 
  -2   4   1       49.90       47.02     10.70 o 
  -1   4   1        1.51       10.11      6.55 o 
   0   4   1        6.79        0.00     14.65 o 
   1   4   1        1.19        0.00     11.49 o 
   2   4   1       39.65       35.77      8.24 o 
   3   4   1       29.59       39.29     22.51 o 
   4   4   1        3.63        0.00     22.41 o 
   5   4   1        0.17        0.00     15.22 o 
   6   4   1        1.68        0.00     21.30 o 
   7   4   1       50.57       39.71     17.64 o 
   8   4   1        0.48        0.00     17.26 o 
   9   4   1      127.81       61.06     45.40 o 
  10   4   1       28.53       89.56     45.31 o 
  11   4   1        0.10       16.21     37.51 o 
  -9   5   1        0.00        0.00     29.43 o 
  -8   5   1        5.11        0.00     48.05 o 
  -7   5   1       11.73       84.84     42.75 o 
  -6   5   1       16.79        0.00     30.37 o 
  -5   5   1        3.32        0.00     35.18 o 
  -4   5   1        0.69        0.00     28.38 o 
  -3   5   1        0.96        0.00     40.88 o 
  -2   5   1       42.67        4.05     27.86 o 
  -1   5   1       43.59      113.66     36.06 o 
   0   5   1       21.97       31.72     24.46 o 
   1   5   1        0.12      115.95     84.59 o 
   2   5   1        0.38       42.00     37.33 o 
   3   5   1       19.55       28.27     45.03 o 
   4   5   1       18.81       54.95     37.59 o 
   5   5   1       36.99        8.65     28.98 o 
   6   5   1       96.13      114.89     45.38 o 
   7   5   1        4.02       75.39     33.14 o 
   8   5   1       10.64       25.82     26.96 o 
   9   5   1        1.59        0.00     54.05 o 
  -7   6   1       28.54        0.00     55.53 o 
  -6   6   1       52.91       87.88    103.15 o 
  -5   6   1       15.30        2.87     34.96 o 
  -4   6   1       11.49        0.00     43.35 o 
  -3   6   1        0.35       47.64     46.98 o 
  -2   6   1       13.43        0.00     43.33 o 
  -1   6   1       52.30        3.13     34.50 o 
   0   6   1      669.45      626.56    110.77 o 
   1   6   1        2.46        0.00     59.33 o 
   2   6   1        1.94        0.00     33.69 o 
   3   6   1        1.30       73.41     47.80 o 
   4   6   1        0.00       47.46     43.20 o 
   5   6   1       17.38      106.96     70.43 o 
   6   6   1       12.23       42.26     86.78 o 
   7   6   1        0.28        6.69     37.40 o 
 -14   0   2        8.52       16.69     51.74 o 
 -13   0   2        1.05        0.00     71.51 o 
 -12   0   2      278.31      330.69    109.23 o 
 -11   0   2        2.86        0.00     53.68 o 
 -10   0   2       32.78       90.03     61.50 o 
  -9   0   2       44.63       73.25     34.91 o 
  -8   0   2       80.51      116.93     30.99 o 
  -7   0   2     2838.94     3129.54    208.24 o 
  -6   0   2     2368.44     2565.44    161.09 o 
  -5   0   2      194.33      164.34     21.15 o 
  -4   0   2     8748.04     8812.81    168.82 o 
  -3   0   2      311.24      266.11      9.89 o 
  -2   0   2     2766.13     2601.10     69.73 o 
   2   0   2     6444.03     6309.14    107.68 o 
   3   0   2    14702.94    15051.66    262.65 o 
   4   0   2      366.26      342.81     32.47 o 
   5   0   2      751.73      792.94     63.50 o 
   6   0   2      658.18      679.06     60.86 o 
   7   0   2      114.02      170.08     35.89 o 
   8   0   2       20.99       62.22     31.26 o 
   9   0   2        0.54       60.28     48.17 o 
  10   0   2      236.76      271.83     89.93 o 
  11   0   2      272.04      338.10    117.78 o 
  12   0   2       31.73       32.61     62.84 o 
  13   0   2       12.41        0.00     50.20 o 
 -14   1   2        3.99       21.46     44.97 o 
 -13   1   2        8.55       16.08     40.40 o 
 -12   1   2       12.15       21.20     35.69 o 
 -11   1   2      245.73      259.45     68.42 o 
 -10   1   2        8.57        0.00     50.60 o 
  -9   1   2       52.64       55.11     37.27 o 
  -8   1   2      137.10      152.30     25.95 o 
  -7   1   2      193.22      184.15     23.61 o 
  -6   1   2       13.34        8.99     11.37 o 
  -5   1   2      286.48      267.02     13.22 o 
  -4   1   2       34.56       20.62      6.14 o 
  -3   1   2     4263.11     4129.16    100.20 o 
  -2   1   2     4037.41     3700.25    139.51 o 
  -1   1   2     5789.35     5599.00     95.08 o 
   0   1   2     5049.53     4881.86     46.54 o 
   1   1   2     3951.59     3944.81     82.49 o 
   2   1   2      301.14      286.51     15.71 o 
   3   1   2      684.16      683.76     19.30 o 
   4   1   2     2305.05     2305.51     58.14 o 
   5   1   2     1666.94     1745.98     46.21 o 
   6   1   2       17.39       32.49     11.10 o 
   7   1   2      309.38      274.14     50.32 o 
   8   1   2      856.82      894.01     79.92 o 
   9   1   2       24.54        0.00     48.44 o 
  10   1   2       44.51       39.55     38.17 o 
  11   1   2      121.35      102.09     49.68 o 
  12   1   2        5.69       30.64     49.43 o 
  13   1   2        2.12        0.00     32.44 o 
 -13   2   2        5.14       87.73     55.39 o 
 -12   2   2        9.57       11.86     39.38 o 
 -11   2   2       31.48        0.00     33.68 o 
 -10   2   2      129.88      141.33     89.61 o 
  -9   2   2        5.04        0.00     25.07 o 
  -8   2   2       37.18       17.58     24.70 o 
  -7   2   2      194.92      209.47     19.93 o 
  -6   2   2      145.01      143.46     13.45 o 
  -5   2   2       41.19       42.70     16.39 o 
  -4   2   2       15.50        0.00      7.07 o 
  -3   2   2        0.23        7.22      8.85 o 
  -2   2   2      630.17      612.10     30.77 o 
  -1   2   2      743.41      654.21     21.50 o 
   0   2   2      282.56      305.74     16.69 o 
   1   2   2       94.82      100.50     11.31 o 
   2   2   2        8.76        4.49      7.19 o 
   3   2   2      101.46      107.06      9.08 o 
   4   2   2      101.03      119.18     11.86 o 
   5   2   2        7.66        7.97     11.31 o 
   6   2   2      106.52      104.26     12.12 o 
   7   2   2        1.58       21.52     10.18 o 
   8   2   2       12.13        0.00     20.40 o 
   9   2   2      333.37      310.07     50.33 o 
  10   2   2       10.79      122.68     56.62 o 
  11   2   2       82.70      137.08    125.75 o 
  12   2   2        2.33       63.60     45.75 o 
  13   2   2        3.30        0.00     58.66 o 
 -12   3   2       12.03       32.91     48.18 o 
 -11   3   2       17.79       21.62     43.24 o 
 -10   3   2       54.15      135.64     60.55 o 
  -9   3   2      269.74      273.24     42.82 o 
  -8   3   2       20.18       14.73     14.28 o 
  -7   3   2        9.81        0.00     11.23 o 
  -6   3   2        2.09       21.87     11.04 o 
  -5   3   2        4.20        0.40      7.99 o 
  -4   3   2      756.04      849.25     35.12 o 
  -3   3   2       59.77       85.22      9.46 o 
  -2   3   2       70.48       66.97      9.57 o 
  -1   3   2     1002.64      978.63     40.72 o 
   0   3   2        0.28       20.75     12.71 o 
   1   3   2      278.40      260.53     15.71 o 
   2   3   2     3502.51     3740.29    106.53 o 
   3   3   2     1237.71     1314.78     47.39 o 
   4   3   2       45.52       45.59     11.97 o 
   5   3   2       69.99      111.54     18.85 o 
   6   3   2       16.04       32.71     19.31 o 
   7   3   2      429.42      576.90     91.88 o 
   8   3   2      687.91      632.99     55.21 o 
   9   3   2      541.85      383.08     48.55 o 
  10   3   2       47.59       19.63     96.65 o 
  11   3   2        7.68        0.00     28.28 o 
  12   3   2        3.79       41.17     54.44 o 
 -11   4   2        2.93       39.90     39.93 o 
 -10   4   2       15.63       17.90     34.40 o 
  -9   4   2       93.80      111.66     41.50 o 
  -8   4   2        0.18       36.67     27.89 o 
  -7   4   2        0.30       25.15     22.66 o 
  -6   4   2       12.10       11.72     15.26 o 
  -5   4   2        5.60        0.00     15.29 o 
  -4   4   2       10.11       25.45     12.58 o 
  -3   4   2       75.10       94.09     16.79 o 
  -2   4   2       34.69       26.77     17.07 o 
  -1   4   2        7.45        0.00     19.15 o 
   0   4   2        6.65        0.00     13.64 o 
   1   4   2      240.69      205.57     39.67 o 
   2   4   2      265.70      265.32     22.65 o 
   3   4   2       37.77       82.54     36.16 o 
   4   4   2       28.06       27.59     11.15 o 
   5   4   2      243.12      357.45     56.25 o 
   6   4   2        1.76       20.31     28.69 o 
   7   4   2       20.20       29.61     20.23 o 
   8   4   2       13.30       17.79     21.35 o 
   9   4   2       12.57       36.18     35.55 o 
  10   4   2       13.06       77.88     49.14 o 
  11   4   2        0.35       16.12     51.20 o 
 -10   5   2        3.43        2.79     44.50 o 
  -9   5   2        0.00        0.00     50.41 o 
  -8   5   2       22.70        0.00     25.06 o 
  -7   5   2        0.36       10.86     34.47 o 
  -6   5   2       18.55       35.62     39.25 o 
  -5   5   2       32.13       15.08     52.55 o 
  -4   5   2        1.98        0.00     36.41 o 
  -3   5   2       27.73        0.00     41.51 o 
  -2   5   2       16.41       20.07     24.33 o 
  -1   5   2      228.43      223.54     54.49 o 
   0   5   2        3.28        0.00     43.47 o 
   1   5   2        0.46       17.11     31.01 o 
   2   5   2       44.51       72.56     30.43 o 
   3   5   2       30.81       50.81     37.00 o 
   4   5   2       40.95       74.29     30.49 o 
   5   5   2       34.30      100.90     47.01 o 
   6   5   2      130.31      125.87     53.21 o 
   7   5   2       18.99        9.68     21.21 o 
   8   5   2       26.66       51.57     26.67 o 
   9   5   2        0.34        9.01     34.93 o 
  -7   6   2        2.85       57.79     46.71 o 
  -6   6   2        0.04       91.86     60.10 o 
  -5   6   2        1.45       18.63     39.25 o 
  -4   6   2        4.07       41.37     43.11 o 
  -3   6   2       19.40        0.00     38.27 o 
  -2   6   2        5.19        0.00     29.22 o 
  -1   6   2       60.85      102.21     52.85 o 
   0   6   2      110.29      228.20     84.36 o 
   1   6   2        2.90       69.47     44.69 o 
   2   6   2        6.90       11.35     43.01 o 
   3   6   2        0.40       25.40     30.36 o 
   4   6   2        0.44       42.71     36.77 o 
   5   6   2        5.69        0.00     71.20 o 
   6   6   2        0.03       21.25    118.73 o 
 -14   1   3       11.88        0.00     59.88 o 
 -13   1   3        0.12       46.25     48.69 o 
 -12   1   3        6.68       94.54    120.27 o 
 -11   1   3      133.76      189.73     61.36 o 
 -10   1   3       52.42       48.62     69.02 o 
  -9   1   3        0.94        7.81     19.94 o 
  -8   1   3      451.34      423.27     21.61 o 
  -7   1   3      242.92      248.55     15.76 o 
  -6   1   3      337.29      354.35     15.88 o 
  -5   1   3      129.92      122.67     14.32 o 
  -4   1   3     1759.53     1766.65     44.99 o 
  -3   1   3     2527.48     2401.93     62.41 o 
  -2   1   3      183.13      170.28     12.97 o 
  -1   1   3    10889.32    10395.86    147.16 o 
   0   1   3     2387.48     2205.33     28.01 o 
   1   1   3      193.48      172.95      6.56 o 
   2   1   3      716.74      706.33     22.83 o 
   3   1   3      360.36      353.96     15.04 o 
   4   1   3      186.50      196.72     10.64 o 
   5   1   3      997.95      951.74     29.33 o 
   6   1   3      316.53      291.59     21.00 o 
   7   1   3      329.04      414.49     48.43 o 
   8   1   3        0.00        3.60     25.16 o 
   9   1   3       68.40       66.01     57.56 o 
  10   1   3        7.60       12.11     33.11 o 
  11   1   3        2.31        0.00     43.65 o 
  12   1   3       10.92       95.69     65.11 o 
  13   1   3        0.59        0.00     41.79 o 
 -13   2   3       11.39        0.00     42.89 o 
 -12   2   3       28.15       42.01     42.85 o 
 -11   2   3       61.71      116.10     53.62 o 
 -10   2   3      493.74      312.37     84.56 o 
  -9   2   3      169.28      156.19     18.23 o 
  -8   2   3       36.35       64.58     26.31 o 
  -7   2   3      180.18      189.60     17.14 o 
  -6   2   3       60.66       65.01     10.57 o 
  -5   2   3     1173.98     1258.85     84.46 o 
  -4   2   3        0.57        0.00      6.03 o 
  -3   2   3        0.03        0.00      8.24 o 
  -2   2   3      208.64      220.08     18.53 o 
  -1   2   3      349.11      325.30     14.29 o 
   0   2   3        0.00        5.17      5.46 o 
   1   2   3      486.70      439.95     13.93 o 
   2   2   3     1631.35     1596.13     43.70 o 
   3   2   3      476.43      522.51     20.88 o 
   4   2   3      319.10      319.30     26.64 o 
   5   2   3        0.08       10.92      9.67 o 
   6   2   3      376.18      391.99     22.52 o 
   7   2   3        1.45        3.54     10.23 o 
   8   2   3     1657.94     1390.50     62.14 o 
   9   2   3        8.15       19.99     35.18 o 
  10   2   3        3.30        0.00     36.07 o 
  11   2   3        0.72        0.00     45.82 o 
  12   2   3       17.83       63.70    111.72 o 
  13   2   3       28.40        8.02     34.33 o 
 -13   3   3       10.01       36.52     52.34 o 
 -12   3   3        1.16        0.27     36.69 o 
 -11   3   3       17.08       11.36     39.10 o 
 -10   3   3       31.40       76.13     60.43 o 
  -9   3   3       13.67       30.70     90.88 o 
  -8   3   3        3.45       28.47     23.96 o 
  -7   3   3        2.14        0.05      9.86 o 
  -6   3   3        0.88        1.69     10.45 o 
  -5   3   3      198.17      266.46     18.65 o 
  -4   3   3      526.53      557.85     27.09 o 
  -3   3   3       80.13       69.39      9.11 o 
  -2   3   3      653.65      666.77     21.67 o 
  -1   3   3      102.71       89.67      9.93 o 
   0   3   3       13.41       59.06     15.97 o 
   1   3   3      387.68      461.71     31.79 o 
   2   3   3      797.70      811.08     28.32 o 
   3   3   3       37.64       51.44     12.91 o 
   4   3   3       63.01       63.94     22.45 o 
   5   3   3        5.10        7.05     15.70 o 
   6   3   3        0.03        0.00     13.15 o 
   7   3   3       22.84       20.41     31.50 o 
   8   3   3       31.33       33.56     21.95 o 
   9   3   3       11.56        0.00     18.19 o 
  10   3   3       15.39       34.60     42.98 o 
  11   3   3        2.64       14.35     39.13 o 
  12   3   3       14.80       80.12     63.27 o 
 -11   4   3        2.71        7.09     30.41 o 
 -10   4   3       52.03      130.97     44.68 o 
  -9   4   3       15.05       26.01     28.81 o 
  -8   4   3       21.74       17.47     21.09 o 
  -7   4   3       60.07       19.99     19.61 o 
  -6   4   3        0.14        0.00     18.50 o 
  -5   4   3        9.38        0.00     10.78 o 
  -4   4   3      157.15      172.15     16.24 o 
  -3   4   3        3.85       13.85     12.01 o 
  -2   4   3      231.26      206.85     22.57 o 
  -1   4   3      187.17      183.71     17.12 o 
   0   4   3       46.13       42.84     10.20 o 
   1   4   3        0.09        9.52     16.53 o 
   2   4   3       79.65       83.26     23.58 o 
   3   4   3        5.74        0.00     13.12 o 
   4   4   3       15.31       13.91      9.99 o 
   5   4   3        6.04       29.28     23.06 o 
   6   4   3        0.00        0.00     15.59 o 
   7   4   3       17.41       25.40     27.68 o 
   8   4   3       73.35       69.48     24.91 o 
   9   4   3       86.97       98.92     40.70 o 
  10   4   3        1.78       24.68     35.11 o 
  11   4   3        2.26        0.00     57.39 o 
 -10   5   3        0.25      102.82     75.86 o 
  -9   5   3        0.43       28.55     58.74 o 
  -8   5   3        0.01       29.78     38.39 o 
  -7   5   3       75.72      131.16    141.51 o 
  -6   5   3       24.24        6.47     30.44 o 
  -5   5   3       12.35       16.23     15.98 o 
  -4   5   3       39.42       13.56     29.36 o 
  -3   5   3        2.95        0.00     25.16 o 
  -2   5   3        8.24        0.00     27.39 o 
  -1   5   3     1459.64     1527.14    129.70 o 
   0   5   3       79.36       74.46     34.26 o 
   1   5   3       19.80       15.01     23.65 o 
   2   5   3      180.30      277.71     61.96 o 
   3   5   3        1.97        0.00     24.75 o 
   4   5   3       18.46        0.19     13.48 o 
   5   5   3       13.75       65.15     64.92 o 
   6   5   3        2.82       14.18     23.15 o 
   7   5   3        0.74       15.90     26.36 o 
   8   5   3       14.84       10.83     24.84 o 
   9   5   3        0.48        0.00     68.27 o 
  -7   6   3        4.38        0.00     39.33 o 
  -6   6   3       25.00        0.00     37.98 o 
  -5   6   3        4.14        0.00     38.37 o 
  -4   6   3       23.58       34.31     41.07 o 
  -3   6   3        0.17        0.00     39.27 o 
  -2   6   3       12.87        0.00     46.17 o 
  -1   6   3        8.66        0.00     40.84 o 
   0   6   3      131.12      206.27     84.04 o 
   1   6   3        1.59        0.00     34.00 o 
   2   6   3       12.22       22.73     33.85 o 
   3   6   3        4.86        0.00     44.24 o 
   4   6   3        6.87       70.33     49.67 o 
   5   6   3       63.08       13.20     41.67 o 
   6   6   3        4.24      111.20     66.62 o 
 -14   0   4        0.08        0.00     78.96 o 
 -13   0   4        1.18        0.00     68.55 o 
 -12   0   4       91.24      116.17     73.66 o 
 -11   0   4      162.29      252.06     84.70 o 
 -10   0   4      204.47      269.63     84.50 o 
  -9   0   4        3.80       41.29     24.43 o 
  -8   0   4      214.43      203.91     44.65 o 
  -7   0   4     1028.06      957.44     58.95 o 
  -6   0   4      741.50      758.81     33.05 o 
  -5   0   4       13.87       13.03      6.58 o 
  -4   0   4        1.30        0.00      9.83 o 
  -3   0   4     3010.37     3045.84     86.24 o 
  -2   0   4     3747.00     3441.96    119.90 o 
   1   0   4     6080.64     5716.95    185.16 o 
   2   0   4      107.41      110.46     17.90 o 
   3   0   4     4031.00     3998.97    121.06 o 
   4   0   4     1336.79     1313.52     65.95 o 
   5   0   4    11746.31    12711.01    391.75 o 
   6   0   4      321.42      404.17     54.82 o 
   7   0   4        0.00       50.76     47.56 o 
   8   0   4      266.71      142.92     60.27 o 
   9   0   4       12.36       17.75     41.28 o 
  10   0   4      198.73      179.33     80.32 o 
  11   0   4      253.76      108.78     79.84 o 
  12   0   4        2.94       30.14     62.96 o 
  13   0   4        0.00        0.00     71.63 o 
 -14   1   4       16.67        0.00     45.31 o 
 -13   1   4       40.27       57.63     66.30 o 
 -12   1   4        1.06       92.36     52.33 o 
 -11   1   4      610.03      670.36    110.59 o 
 -10   1   4        6.17       41.41     37.20 o 
  -9   1   4       80.25       72.29     28.43 o 
  -8   1   4       25.89       29.40      6.82 o 
  -7   1   4      841.27      762.40     27.64 o 
  -6   1   4      133.39      114.58     17.06 o 
  -5   1   4      490.75      481.42     19.10 o 
  -4   1   4       37.30       35.97     11.75 o 
  -3   1   4      344.53      319.63     25.88 o 
  -2   1   4     3417.64     3047.11    164.75 o 
  -1   1   4     2393.37     2457.94     57.19 o 
   0   1   4     3574.57     3300.53     86.62 o 
   1   1   4     4946.82     5033.96    133.14 o 
   2   1   4      533.91      483.40     18.48 o 
   3   1   4       82.34      102.23      7.95 o 
   4   1   4     2403.74     2444.49     70.36 o 
   5   1   4       56.45       85.77     12.52 o 
   6   1   4      448.49      466.08     22.29 o 
   7   1   4      233.51      179.58     32.15 o 
   8   1   4       30.30      129.02     36.42 o 
   9   1   4       83.80      110.22     80.41 o 
  10   1   4       68.97       62.59     41.73 o 
  11   1   4       21.75        0.00     29.02 o 
  12   1   4        0.16       14.84     61.26 o 
  13   1   4        0.05        0.00     50.89 o 
 -13   2   4        2.17       33.26     45.21 o 
 -12   2   4       20.15       98.10     52.32 o 
 -11   2   4        2.44       52.86     42.30 o 
 -10   2   4      114.60      143.43     39.47 o 
  -9   2   4      229.28      207.29     30.20 o 
  -8   2   4      365.45      387.31     30.27 o 
  -7   2   4        0.12        7.04      8.52 o 
  -6   2   4        5.51       30.30     18.23 o 
  -5   2   4        1.57        9.52      8.43 o 
  -4   2   4     3039.66     3064.07    100.45 o 
  -3   2   4      469.49      527.33     19.93 o 
  -2   2   4      805.54      849.34     33.55 o 
  -1   2   4     2761.96     2682.34     76.74 o 
   0   2   4       42.41       35.72      6.57 o 
   1   2   4       58.20       57.50     10.50 o 
   2   2   4      460.39      485.19     19.62 o 
   3   2   4       14.32       26.20      6.90 o 
   4   2   4        0.57        0.79      7.68 o 
   5   2   4        1.30       36.00     22.00 o 
   6   2   4       56.38       60.36     11.85 o 
   7   2   4        0.57        0.00      8.62 o 
   8   2   4        0.57       21.81     15.66 o 
   9   2   4       64.31       60.45     56.07 o 
  10   2   4        0.27       62.88     52.66 o 
  11   2   4       51.29       71.45     49.49 o 
  12   2   4        7.65       12.13     35.72 o 
 -13   3   4        0.63        0.00     47.32 o 
 -12   3   4        2.61        0.00     53.30 o 
 -11   3   4        0.01        0.45     29.49 o 
 -10   3   4        0.05       25.07     19.16 o 
  -9   3   4       88.71      101.54     20.27 o 
  -8   3   4       24.43       33.96     22.75 o 
  -7   3   4       46.02       69.01     25.64 o 
  -6   3   4       25.81       63.68     16.88 o 
  -5   3   4      139.88      137.26     14.44 o 
  -4   3   4     1849.25     2087.13     78.58 o 
  -3   3   4     1320.73     1476.03     47.89 o 
  -2   3   4      259.25      281.63     17.51 o 
  -1   3   4       62.44      128.10     17.21 o 
   0   3   4        0.02       12.00     12.03 o 
   1   3   4        0.01        8.64      6.72 o 
   2   3   4     1843.78     1939.52     59.69 o 
   3   3   4       23.89       51.22     18.01 o 
   4   3   4       15.86       29.87     13.30 o 
   5   3   4       60.12      108.80     16.42 o 
   6   3   4       15.53       24.42     12.79 o 
   7   3   4        0.40        0.00     14.16 o 
   8   3   4       23.90       29.28     19.09 o 
   9   3   4       49.53       80.78     48.27 o 
  10   3   4       33.90       65.61     44.42 o 
  11   3   4        0.00        0.00     50.88 o 
  12   3   4        0.14       66.35     72.20 o 
 -11   4   4        2.08        0.00     73.31 o 
 -10   4   4       15.24        2.25     32.26 o 
  -9   4   4        0.19       52.43     25.92 o 
  -8   4   4       84.55      144.57     30.15 o 
  -7   4   4        0.09       42.63     26.93 o 
  -6   4   4        0.47       14.31     16.96 o 
  -5   4   4       13.82        0.00     12.20 o 
  -4   4   4       96.25       99.20     23.40 o 
  -3   4   4       72.39       76.99     14.74 o 
  -2   4   4      215.36      188.73     39.12 o 
  -1   4   4        4.96       30.40     24.15 o 
   0   4   4      121.10      116.00     14.19 o 
   1   4   4        0.23        0.00     14.68 o 
   2   4   4      344.32      381.34     29.10 o 
   3   4   4      342.97      302.97     34.38 o 
   4   4   4      108.44      112.90     23.92 o 
   5   4   4        0.02        0.00     11.57 o 
   6   4   4       49.99       90.60     25.69 o 
   7   4   4      142.69      216.68     44.15 o 
   8   4   4      317.11      314.90     46.12 o 
   9   4   4       43.20       20.30     32.20 o 
  10   4   4       25.05       73.60     44.11 o 
 -10   5   4        5.67        0.00     44.61 o 
  -9   5   4        6.17      121.72    217.94 o 
  -8   5   4        0.98        0.00     33.20 o 
  -7   5   4        6.20        0.00     26.48 o 
  -6   5   4        7.60        0.00     63.30 o 
  -5   5   4       48.94       80.95     44.20 o 
  -4   5   4        9.33        8.03     13.26 o 
  -3   5   4        0.62       47.48     56.94 o 
  -2   5   4      204.97      177.42     36.78 o 
  -1   5   4      749.32      834.25    111.86 o 
   0   5   4      137.71      192.76     51.04 o 
   1   5   4       27.77       34.16     33.80 o 
   2   5   4       74.85      104.90     81.77 o 
   3   5   4        1.22        0.00     16.39 o 
   4   5   4       26.62        1.08     16.36 o 
   5   5   4       12.22       20.30     45.31 o 
   6   5   4       14.72        8.24     34.89 o 
   7   5   4        5.44        7.04     29.61 o 
   8   5   4       33.82        0.00     24.43 o 
   9   5   4        0.26        0.00     36.58 o 
  -7   6   4       70.55       93.67    136.28 o 
  -6   6   4        1.80        0.00     43.44 o 
  -5   6   4       28.79       64.84     48.78 o 
  -4   6   4       19.56       48.88     43.60 o 
  -3   6   4       27.58        0.00     28.52 o 
  -2   6   4        0.91        0.00     37.81 o 
  -1   6   4        2.06       14.50     53.36 o 
   0   6   4       30.88       83.74     47.52 o 
   1   6   4        2.94        0.00     29.81 o 
   2   6   4        0.52        0.00     43.57 o 
   3   6   4        0.25        2.43     30.69 o 
   4   6   4        5.65      113.49     55.98 o 
   5   6   4       47.71      174.46     70.33 o 
   6   6   4       13.24       48.56     46.88 o 
 -14   1   5        0.21       11.44     42.02 o 
 -13   1   5        4.45       21.68     42.83 o 
 -12   1   5       20.33        0.00     41.95 o 
 -11   1   5        2.48       41.90     39.34 o 
 -10   1   5      199.74      250.40     61.60 o 
  -9   1   5        3.15       15.34     19.89 o 
  -8   1   5        0.00       10.56      6.62 o 
  -7   1   5       79.48       90.73     10.54 o 
  -6   1   5        1.95        0.00      5.58 o 
  -5   1   5      514.59      559.88     30.06 o 
  -4   1   5       15.80        0.00      6.37 o 
  -3   1   5     3061.92     2813.88    101.06 o 
  -2   1   5      330.93      329.84     13.73 o 
  -1   1   5    22059.00    21967.54    345.81 o 
   0   1   5       68.07       59.55      6.47 o 
   1   1   5      177.23      169.17     18.38 o 
   2   1   5       37.35       32.19     10.05 o 
   3   1   5      294.06      308.36     18.82 o 
   4   1   5       89.25      113.31     10.10 o 
   5   1   5       65.85       78.17      9.87 o 
   6   1   5      192.83      182.21     18.39 o 
   7   1   5        0.08       16.78      7.82 o 
   8   1   5       17.14        0.60     30.26 o 
   9   1   5       70.88      104.47     62.90 o 
  10   1   5        9.08        4.24     36.81 o 
  11   1   5       82.06       29.00     40.00 o 
  12   1   5       13.08        0.00     44.75 o 
  13   1   5        0.00        0.00     42.48 o 
 -14   2   5        0.02       20.63     64.05 o 
 -13   2   5        6.81      174.82     90.49 o 
 -12   2   5       42.27       52.74     44.77 o 
 -11   2   5       10.07        0.00     30.62 o 
 -10   2   5      131.04       84.23    100.15 o 
  -9   2   5      282.29      249.90     28.83 o 
  -8   2   5      203.62      252.89     40.91 o 
  -7   2   5       40.58       27.70     10.04 o 
  -6   2   5      694.35      746.76     37.33 o 
  -5   2   5      129.20      155.28     15.01 o 
  -4   2   5       32.93       24.07     15.78 o 
  -3   2   5      220.54      238.41     13.19 o 
  -2   2   5       62.95       75.98      6.50 o 
  -1   2   5      773.16      698.98     26.33 o 
   0   2   5      115.72       91.03      9.53 o 
   1   2   5     1445.96     1359.15     43.95 o 
   2   2   5      548.82      584.92     22.30 o 
   3   2   5        0.99        9.96      7.27 o 
   4   2   5      626.20      558.20     25.29 o 
   5   2   5      432.61      397.00     32.08 o 
   6   2   5       33.48       18.13     10.80 o 
   7   2   5       71.73       77.45     14.50 o 
   8   2   5     1336.95     1235.87     60.69 o 
   9   2   5      105.91      111.87     43.52 o 
  10   2   5       40.15       98.43     61.35 o 
  11   2   5        0.01       36.22     55.02 o 
  12   2   5        2.72       26.53     45.54 o 
 -13   3   5        0.63        0.00     51.64 o 
 -12   3   5       10.17        0.00     37.48 o 
 -11   3   5        9.87        0.00     49.31 o 
 -10   3   5       75.97       88.07     30.35 o 
  -9   3   5       52.72      107.34     53.31 o 
  -8   3   5       13.58       35.61     19.11 o 
  -7   3   5       14.44       12.88     13.75 o 
  -6   3   5       11.31       17.58     16.46 o 
  -5   3   5       40.33       54.89     14.82 o 
  -4   3   5      183.70      201.29     18.18 o 
  -3   3   5       42.69       33.52      8.17 o 
  -2   3   5      171.34      170.59     14.86 o 
  -1   3   5        9.05       37.92     15.05 o 
   0   3   5      166.91      193.32     24.25 o 
   1   3   5       34.61       30.87     11.72 o 
   2   3   5      151.68      171.62     12.19 o 
   3   3   5        4.87       11.81     11.10 o 
   4   3   5       30.51       73.00     22.48 o 
   5   3   5       20.80       35.05     16.17 o 
   6   3   5        0.00        0.00      9.81 o 
   7   3   5      389.56      407.64     43.76 o 
   8   3   5        4.55       23.47     19.96 o 
   9   3   5       32.16        0.00     75.12 o 
  10   3   5       19.90      100.95     75.78 o 
  11   3   5       23.89       29.61     36.07 o 
 -12   4   5       39.62       19.73     49.43 o 
 -11   4   5       30.00        0.00     42.67 o 
 -10   4   5      142.81       29.19     30.83 o 
  -9   4   5      200.11      164.38     49.85 o 
  -8   4   5       32.13       11.02     17.86 o 
  -7   4   5       44.64       88.54     40.84 o 
  -6   4   5       27.07       35.26     30.21 o 
  -5   4   5        5.95        0.00      9.67 o 
  -4   4   5       82.61      134.62     23.42 o 
  -3   4   5       26.35       47.79     38.03 o 
  -2   4   5       15.06       15.63     10.11 o 
  -1   4   5      163.90      164.96     19.02 o 
   0   4   5      162.66      174.29     19.93 o 
   1   4   5        0.16        5.78     10.53 o 
   2   4   5        0.01        4.55      8.94 o 
   3   4   5       44.98       35.63      9.28 o 
   4   4   5       19.33       22.66     18.83 o 
   5   4   5       14.31       11.90     12.12 o 
   6   4   5        0.06        0.00     17.91 o 
   7   4   5        0.41       32.81     22.77 o 
   8   4   5       83.49       86.31     31.86 o 
   9   4   5       10.16       27.30     36.33 o 
  10   4   5        7.58        0.00     30.98 o 
 -10   5   5        6.63       52.57     60.82 o 
  -9   5   5        0.01        0.00     38.34 o 
  -8   5   5        5.68        0.00     42.52 o 
  -7   5   5       33.59       59.45     55.36 o 
  -6   5   5        1.05       15.14     29.86 o 
  -5   5   5        7.62       14.88     14.68 o 
  -4   5   5       20.93        3.16     32.45 o 
  -3   5   5       85.12       63.12     17.50 o 
  -2   5   5      113.97       98.59     20.10 o 
  -1   5   5      280.28      289.04     59.82 o 
   0   5   5       14.52       30.76     29.12 o 
   1   5   5       35.34       10.61     18.49 o 
   2   5   5        0.52        0.00     12.66 o 
   3   5   5       29.42       55.75     46.11 o 
   4   5   5        1.38       25.04     17.59 o 
   5   5   5        1.45       19.85     22.01 o 
   6   5   5        0.31        8.55     21.22 o 
   7   5   5        0.71        3.31     28.06 o 
   8   5   5        0.01        0.00     37.53 o 
  -7   6   5        7.90       58.59    109.87 o 
  -6   6   5       11.95        6.88     44.06 o 
  -5   6   5        3.54        4.17     31.77 o 
  -4   6   5       17.21      138.93    136.70 o 
  -3   6   5        2.57        4.89     31.12 o 
  -2   6   5      252.49      254.68     75.02 o 
  -1   6   5      286.60      238.40     69.38 o 
   0   6   5        6.55       80.65     46.50 o 
   1   6   5       19.77       37.70     37.17 o 
   2   6   5       11.67       18.53    108.86 o 
   3   6   5        0.02       44.74     84.82 o 
   4   6   5       13.79       37.56     44.65 o 
   5   6   5      130.44       97.46     61.28 o 
   6   6   5        1.77       47.65     54.12 o 
 -14   0   6        1.21       11.26     59.80 o 
 -13   0   6       88.38      164.75     88.13 o 
 -12   0   6        7.58        0.00     52.63 o 
 -11   0   6       54.47       28.85     49.51 o 
 -10   0   6       15.09       42.74     52.51 o 
  -9   0   6       22.59       68.01     89.66 o 
  -8   0   6       71.83       57.54     12.24 o 
  -7   0   6      503.06      575.40     33.36 o 
  -6   0   6      436.32      447.90     26.44 o 
  -5   0   6      350.89      342.31     28.42 o 
  -4   0   6       16.60       52.49     20.24 o 
  -3   0   6     9661.00     9730.68    296.02 o 
  -2   0   6    37043.70    39559.16    923.28 o 
  -1   0   6     4766.38     4506.75    165.68 o 
   0   0   6     6330.63     6053.41    116.00 o 
   1   0   6    12397.54    12949.79    486.03 o 
   2   0   6     2463.45     2558.64     86.42 o 
   3   0   6       31.14       55.09     13.76 o 
   4   0   6      672.62      636.47     30.70 o 
   5   0   6     3314.46     3692.00    141.22 o 
   6   0   6       41.05       67.02     13.09 o 
   7   0   6       10.76        0.00     26.42 o 
   8   0   6        1.23       46.50     35.24 o 
   9   0   6       16.61        0.00     27.06 o 
  10   0   6       46.00       55.83     61.06 o 
  11   0   6       44.43      215.87     98.13 o 
  12   0   6        7.86       65.15     78.88 o 
  13   0   6        4.25        0.00     98.89 o 
 -14   1   6        0.67       63.87     55.23 o 
 -13   1   6       28.77       47.81     49.15 o 
 -12   1   6       54.02       49.84     45.85 o 
 -11   1   6       92.87      138.51     53.19 o 
 -10   1   6       66.63        0.00     26.37 o 
  -9   1   6      126.62      102.32     11.36 o 
  -8   1   6       17.32       38.04     12.47 o 
  -7   1   6       39.01       43.43     12.62 o 
  -6   1   6      203.89      211.82     14.00 o 
  -5   1   6      904.43      932.41     35.67 o 
  -4   1   6        1.15       17.75      6.76 o 
  -3   1   6     1465.14     1397.16     38.46 o 
  -2   1   6    12733.66    12829.52    301.50 o 
  -1   1   6     3025.28     2989.71     51.86 o 
   0   1   6     8716.92     8356.15    164.66 o 
   1   1   6      589.73      588.96     28.16 o 
   2   1   6       64.17       67.69     10.33 o 
   3   1   6      101.18      136.68     11.62 o 
   4   1   6      243.15      258.62     14.00 o 
   5   1   6      259.95      241.56     15.50 o 
   6   1   6       31.66       30.48      7.64 o 
   7   1   6        0.09        0.00     18.61 o 
   8   1   6       40.11        0.00     28.64 o 
   9   1   6       20.65        0.00     36.55 o 
  10   1   6       66.66       24.57     46.39 o 
  11   1   6        0.46       32.28     41.33 o 
  12   1   6        8.16        0.00     38.44 o 
 -14   2   6        1.37        0.00     52.04 o 
 -13   2   6        1.63       57.91     50.59 o 
 -12   2   6      116.98      137.98     58.73 o 
 -11   2   6      133.56      171.45     54.40 o 
 -10   2   6      209.49      197.48     38.36 o 
  -9   2   6      719.07      766.39     45.71 o 
  -8   2   6        0.15       29.67     21.21 o 
  -7   2   6       25.87       53.30     17.99 o 
  -6   2   6      373.16      391.72     22.29 o 
  -5   2   6        6.21        8.84      7.71 o 
  -4   2   6      516.27      502.36     31.40 o 
  -3   2   6     1545.12     1677.72     48.86 o 
  -2   2   6      247.33      264.57     13.13 o 
  -1   2   6       22.36       21.93      3.86 o 
   0   2   6      126.84      116.93     10.66 o 
   1   2   6      213.47      232.60     11.63 o 
   2   2   6       18.56       45.23     13.77 o 
   3   2   6        7.55       17.99     10.08 o 
   4   2   6        1.07        8.45      9.59 o 
   5   2   6       22.15       17.60      8.93 o 
   6   2   6       62.71       40.96     19.86 o 
   7   2   6       75.07       62.74     21.40 o 
   8   2   6      398.97      317.21     32.99 o 
   9   2   6       15.71       68.59     55.75 o 
  10   2   6        2.37       55.31     37.54 o 
  11   2   6       14.98      116.34     83.72 o 
  12   2   6        0.47        0.00     57.65 o 
 -13   3   6        1.04       27.64     48.81 o 
 -12   3   6        4.18        0.00     39.22 o 
 -11   3   6        7.16       18.08     40.56 o 
 -10   3   6      309.87      329.01     37.09 o 
  -9   3   6        0.00        0.00     15.33 o 
  -8   3   6       12.14       17.85     13.15 o 
  -7   3   6       58.43       71.95     16.03 o 
  -6   3   6      352.56      388.06     33.69 o 
  -5   3   6       32.96       55.74     11.05 o 
  -4   3   6      139.11      153.87     14.26 o 
  -3   3   6      278.17      279.16     14.96 o 
  -2   3   6      192.89      251.39     59.41 o 
  -1   3   6        0.08       22.39     20.43 o 
   0   3   6      707.02      717.13     34.20 o 
   1   3   6        0.96        8.99      6.13 o 
   2   3   6      399.19      414.36     19.97 o 
   3   3   6      207.72      208.00     16.74 o 
   4   3   6      171.04      186.02     18.94 o 
   5   3   6       79.32       82.22     33.93 o 
   6   3   6       46.21       39.83     13.37 o 
   7   3   6     1656.93     1441.44    111.25 o 
   8   3   6      365.12      437.10     48.86 o 
   9   3   6       11.58       19.33     40.23 o 
  10   3   6       22.90       87.82     58.52 o 
  11   3   6        3.80       50.73     92.27 o 
 -12   4   6        0.42       24.70     53.07 o 
 -11   4   6       38.65       27.30     51.82 o 
 -10   4   6       38.99       64.78     55.83 o 
  -9   4   6       52.89      106.54     49.07 o 
  -8   4   6      106.68      110.60     28.52 o 
  -7   4   6        0.24       20.55     32.19 o 
  -6   4   6       29.53       31.26     27.29 o 
  -5   4   6       76.13       81.12     15.87 o 
  -4   4   6      111.01       94.70     19.89 o 
  -3   4   6        0.12        0.00     12.77 o 
  -2   4   6      377.05      337.83     40.21 o 
  -1   4   6      274.38      243.95     24.24 o 
   0   4   6       33.47       16.53     11.13 o 
   1   4   6        5.34       16.08     16.84 o 
   2   4   6       31.39       39.43     13.76 o 
   3   4   6      120.26      117.77     22.86 o 
   4   4   6        0.80        4.86     10.96 o 
   5   4   6       66.49       60.00     16.88 o 
   6   4   6      248.99      267.71     29.69 o 
   7   4   6       24.85        2.04     18.85 o 
   8   4   6        2.01        0.00     20.48 o 
   9   4   6        8.76       25.22     31.35 o 
  10   4   6        1.81       55.19     41.98 o 
 -10   5   6        5.99       11.25     44.32 o 
  -9   5   6        8.17        0.00     47.85 o 
  -8   5   6       13.73      100.52     89.17 o 
  -7   5   6        2.28       13.32     33.30 o 
  -6   5   6        3.05        0.00     36.26 o 
  -5   5   6        1.90        0.00     15.03 o 
  -4   5   6       11.97       12.88     15.54 o 
  -3   5   6      161.94      128.00     32.15 o 
  -2   5   6        6.72       45.44     27.40 o 
  -1   5   6      736.98      687.93     68.28 o 
   0   5   6      336.69      360.02     52.69 o 
   1   5   6       90.69       93.47     32.07 o 
   2   5   6       11.59       19.45     17.74 o 
   3   5   6       37.49       47.81     19.16 o 
   4   5   6        8.97       28.78     36.24 o 
   5   5   6       29.17        0.69     27.20 o 
   6   5   6        1.33        0.00     22.03 o 
   7   5   6       15.77        0.00     34.64 o 
   8   5   6        2.37       18.02     33.12 o 
  -7   6   6        8.18      109.80    116.84 o 
  -6   6   6        0.96        0.00     30.81 o 
  -5   6   6        6.46        0.00     44.89 o 
  -4   6   6        4.67        0.00     55.26 o 
  -3   6   6       12.97        0.00     39.57 o 
  -2   6   6        0.92       12.84     73.57 o 
  -1   6   6        0.15       38.97     58.91 o 
   0   6   6       11.70       19.37     51.17 o 
   1   6   6        1.10       13.94     44.18 o 
   2   6   6       15.28       78.25     43.20 o 
   3   6   6        1.77        0.00     43.98 o 
   4   6   6        6.09       68.43     75.90 o 
   5   6   6       21.13        0.00     37.00 o 
 -14   1   7        3.80       18.95     39.76 o 
 -13   1   7      103.52       64.74     65.70 o 
 -12   1   7       47.70      128.30     53.83 o 
 -11   1   7        1.04       22.73     35.01 o 
 -10   1   7       38.82       34.62     37.19 o 
  -9   1   7      159.46      196.88     22.70 o 
  -8   1   7      594.57      684.28     32.48 o 
  -7   1   7      183.17      219.70     19.80 o 
  -6   1   7       25.05       47.58     12.52 o 
  -5   1   7        3.48        0.16      6.40 o 
  -4   1   7      330.16      299.85     19.71 o 
  -3   1   7     1474.32     1377.24     36.05 o 
  -2   1   7     4504.06     4557.79    108.16 o 
  -1   1   7      433.90      388.81     14.26 o 
   0   1   7       12.07        0.00      8.33 o 
   1   1   7     4202.00     4164.97    103.52 o 
   2   1   7      136.92      163.17     11.15 o 
   3   1   7      580.75      554.75     25.32 o 
   4   1   7     2711.91     2687.24     82.06 o 
   5   1   7      273.58      292.83     16.99 o 
   6   1   7       56.96       59.79      9.83 o 
   7   1   7        2.02       25.38     15.89 o 
   8   1   7      165.15      162.54     49.84 o 
   9   1   7       30.05       38.21     38.21 o 
  10   1   7       35.70       86.08     47.78 o 
  11   1   7       23.39       54.09     46.02 o 
  12   1   7        4.04       39.63     46.35 o 
 -14   2   7        0.02        0.00     60.67 o 
 -13   2   7        0.90       29.79     62.72 o 
 -12   2   7        3.76        0.00     44.52 o 
 -11   2   7       43.11      105.47    123.80 o 
 -10   2   7       34.89       38.69     20.85 o 
  -9   2   7       55.09       75.44     18.00 o 
  -8   2   7      122.15      124.48     16.23 o 
  -7   2   7       63.06       58.00     11.70 o 
  -6   2   7       68.23      100.11     14.74 o 
  -5   2   7     1049.78     1130.89     43.75 o 
  -4   2   7     1641.47     1750.45     55.87 o 
  -3   2   7        7.29       20.10      8.95 o 
  -2   2   7       37.33       44.53     13.35 o 
  -1   2   7      315.22      276.97     16.05 o 
   0   2   7      888.28      931.79     28.14 o 
   1   2   7     2179.07     2319.36     63.27 o 
   2   2   7     1354.38     1499.70     49.15 o 
   3   2   7       64.17       47.14     11.49 o 
   4   2   7       49.93       68.85     16.99 o 
   5   2   7       12.64       35.52     26.43 o 
   6   2   7       50.95       66.03     24.23 o 
   7   2   7        0.75        0.00     20.58 o 
   8   2   7       86.38      143.38     50.51 o 
   9   2   7       10.48       76.99     37.90 o 
  10   2   7        0.92        9.01     37.75 o 
  11   2   7        6.33       21.10     42.60 o 
  12   2   7        0.01      111.96     64.66 o 
 -13   3   7        4.06       23.21     47.70 o 
 -12   3   7        0.48       52.93     49.20 o 
 -11   3   7       14.36      161.08    144.27 o 
 -10   3   7       29.42       26.01     21.55 o 
  -9   3   7       80.59       54.91     27.69 o 
  -8   3   7       18.46       10.95     13.64 o 
  -7   3   7       15.24       55.20     21.32 o 
  -6   3   7      109.99      122.31     28.10 o 
  -5   3   7       11.97        5.64      9.22 o 
  -4   3   7      269.61      339.05     21.90 o 
  -3   3   7        3.36       15.03     12.44 o 
  -2   3   7      326.58      316.91     22.42 o 
  -1   3   7       47.92       57.64     14.74 o 
   0   3   7       21.54       27.77      9.56 o 
   1   3   7      725.36      685.42     24.20 o 
   2   3   7       56.40       77.92     14.98 o 
   3   3   7        8.62       23.12      9.99 o 
   4   3   7        6.03        4.09     12.74 o 
   5   3   7       23.72       14.18     11.17 o 
   6   3   7        0.02        7.30     10.34 o 
   7   3   7     1066.36      951.61     92.78 o 
   8   3   7       84.85       69.74     19.06 o 
   9   3   7        0.83       15.99     49.18 o 
  10   3   7       17.43       91.55     79.31 o 
  11   3   7        0.75       19.08     36.20 o 
 -12   4   7      127.22      108.07     73.91 o 
 -11   4   7       23.27       34.83     35.38 o 
 -10   4   7       62.35       88.73     31.48 o 
  -9   4   7      109.00      135.74     33.24 o 
  -8   4   7        6.41       13.48     17.14 o 
  -7   4   7       47.23       75.02     31.11 o 
  -6   4   7        7.11       22.13     14.52 o 
  -5   4   7       12.20       17.32     14.67 o 
  -4   4   7       82.83       90.74     37.52 o 
  -3   4   7        3.31       20.39     16.76 o 
  -2   4   7      160.96      141.05     20.88 o 
  -1   4   7       21.22        7.93     10.15 o 
   0   4   7       55.41       50.38     14.70 o 
   1   4   7      508.09      524.88     36.97 o 
   2   4   7       45.02       64.30     24.13 o 
   3   4   7       34.88       34.83     14.70 o 
   4   4   7        0.58       24.56     31.86 o 
   5   4   7        8.07        0.00     14.84 o 
   6   4   7      148.79      105.19     43.57 o 
   7   4   7       48.26      104.21     45.22 o 
   8   4   7       20.53       33.56     24.57 o 
   9   4   7       27.52        0.00     41.28 o 
  10   4   7        0.29       55.84     44.19 o 
 -10   5   7       23.72       75.74     60.71 o 
  -9   5   7        5.77        0.00     50.70 o 
  -8   5   7        7.35       26.66     37.86 o 
  -7   5   7        1.73        0.00     34.05 o 
  -6   5   7        0.07        0.00     15.37 o 
  -5   5   7       47.36       44.71     26.74 o 
  -4   5   7       16.61        0.00     15.77 o 
  -3   5   7        1.88        0.00     13.53 o 
  -2   5   7      344.88      282.66     36.08 o 
  -1   5   7      126.01      117.39     21.95 o 
   0   5   7      233.85      207.33     42.94 o 
   1   5   7        2.12        0.00     19.02 o 
   2   5   7        2.06       21.77     18.30 o 
   3   5   7        2.67        0.00     17.42 o 
   4   5   7      209.42      128.03     44.27 o 
   5   5   7        4.47       25.15     24.48 o 
   6   5   7        0.46       21.93     31.39 o 
   7   5   7       24.87       91.42     61.91 o 
   8   5   7        0.57       37.73     44.01 o 
  -7   6   7        0.16       27.95     43.12 o 
  -6   6   7       15.49        0.00     35.50 o 
  -5   6   7        4.97       29.30     40.46 o 
  -4   6   7        3.54       19.00     61.09 o 
  -3   6   7      107.47      115.99     51.54 o 
  -2   6   7      195.35      165.70     58.73 o 
  -1   6   7       99.37       45.10     60.52 o 
   0   6   7       39.89       65.33     40.41 o 
   1   6   7        5.01       19.35     82.75 o 
   2   6   7        0.25        3.58     31.45 o 
   3   6   7        5.58        0.00     41.60 o 
   4   6   7       21.97       18.94     45.30 o 
   5   6   7        9.73       62.41     54.68 o 
 -13   0   8       58.65       34.20     57.82 o 
 -12   0   8        0.88        0.00     47.68 o 
 -11   0   8        0.67        0.00     50.72 o 
 -10   0   8        9.28        0.00     49.79 o 
  -9   0   8        6.86        8.25     14.07 o 
  -8   0   8       43.26       76.17     20.55 o 
  -7   0   8      672.20      578.84     37.45 o 
  -6   0   8      111.62      123.31     15.56 o 
  -5   0   8       25.82       20.86      8.41 o 
  -4   0   8      208.09      241.74     17.61 o 
  -3   0   8     4350.71     4239.35    136.24 o 
  -2   0   8    33393.21    34164.30    784.88 o 
  -1   0   8     1988.62     1862.64     40.82 o 
   0   0   8      101.37       94.31     10.68 o 
   1   0   8       89.49       69.85     17.01 o 
   2   0   8     1589.20     1742.61     81.51 o 
   3   0   8     3818.72     4094.20    160.49 o 
   4   0   8      138.17      181.07     18.02 o 
   5   0   8        0.91        2.59     15.28 o 
   6   0   8      919.18      922.03     59.88 o 
   7   0   8      499.13      574.74     78.24 o 
   8   0   8        6.14       21.31     46.27 o 
   9   0   8       26.23        0.00     46.80 o 
  10   0   8      288.04      336.28     69.73 o 
  11   0   8        0.11       13.98     55.95 o 
  12   0   8        0.00       50.32     77.34 o 
 -14   1   8        1.16       20.84     45.61 o 
 -13   1   8        0.23        0.00     40.54 o 
 -12   1   8       77.55       85.41     49.13 o 
 -11   1   8      144.54      188.41     49.33 o 
 -10   1   8      230.47      246.46     37.25 o 
  -9   1   8       37.36       39.87     15.48 o 
  -8   1   8      234.99      252.67     24.31 o 
  -7   1   8      502.96      575.01     27.83 o 
  -6   1   8      558.65      533.85     27.99 o 
  -5   1   8      122.77      152.51     11.81 o 
  -4   1   8       60.55       80.47      8.51 o 
  -3   1   8       13.45       33.15      5.40 o 
  -2   1   8    16280.79    17406.21    423.97 o 
  -1   1   8     3489.28     3656.40     83.52 o 
   0   1   8       55.97       79.12      9.52 o 
   1   1   8     1207.99     1209.93     35.33 o 
   2   1   8       33.02       76.24     17.22 o 
   3   1   8      231.24      256.41     17.00 o 
   4   1   8     2166.63     2293.99     73.19 o 
   5   1   8       76.28      103.93     21.10 o 
   6   1   8       22.68       10.60     12.25 o 
   7   1   8        7.51        0.00     13.50 o 
   8   1   8        0.89       37.59     38.27 o 
   9   1   8       73.70      103.27     46.93 o 
  10   1   8        0.11       16.79     43.71 o 
  11   1   8        6.03       29.25     41.90 o 
  12   1   8        0.06       14.89     34.74 o 
 -14   2   8        0.76       60.51    116.42 o 
 -13   2   8        0.88        7.17     35.56 o 
 -12   2   8        1.19        3.78     30.72 o 
 -11   2   8      134.96      204.49     58.30 o 
 -10   2   8      248.99      226.64     49.36 o 
  -9   2   8       54.70       70.87     19.22 o 
  -8   2   8        0.81       24.26     13.79 o 
  -7   2   8       52.21       68.41     26.97 o 
  -6   2   8      221.78      232.57     18.73 o 
  -5   2   8      224.76      217.95     20.27 o 
  -4   2   8      923.52     1031.66     36.72 o 
  -3   2   8       34.98       61.23     11.26 o 
  -2   2   8     3167.05     3117.71     86.73 o 
  -1   2   8     1695.73     1686.16     78.50 o 
   0   2   8       12.69        7.76      4.50 o 
   1   2   8     1096.25     1106.57     53.15 o 
   2   2   8      951.54      938.78     34.99 o 
   3   2   8       56.54       78.21     12.84 o 
   4   2   8       81.35       93.91     13.41 o 
   5   2   8        2.38        0.00     14.70 o 
   6   2   8      329.38      355.93     34.06 o 
   7   2   8      124.43      135.35     20.48 o 
   8   2   8      233.19      203.40     38.39 o 
   9   2   8        6.15        0.00     24.08 o 
  10   2   8       16.74       39.59     45.60 o 
  11   2   8        4.40       59.43     60.83 o 
  12   2   8       13.86      130.59     67.00 o 
 -13   3   8       15.38       97.58     81.76 o 
 -12   3   8        3.55       11.92     38.66 o 
 -11   3   8       36.86       29.38     29.35 o 
 -10   3   8      166.43      180.06     27.10 o 
  -9   3   8        0.00        2.03     13.60 o 
  -8   3   8       65.42       66.64     17.19 o 
  -7   3   8       53.17       66.67     18.50 o 
  -6   3   8       78.63       90.75     14.95 o 
  -5   3   8       16.09       38.05     15.97 o 
  -4   3   8       26.10       18.65      8.20 o 
  -3   3   8        0.11        7.09      6.02 o 
  -2   3   8        1.74       24.76     17.21 o 
  -1   3   8       79.92       84.98     13.15 o 
   0   3   8        0.00       24.39     12.06 o 
   1   3   8       80.50      103.17      9.05 o 
   2   3   8        7.32       12.87      7.45 o 
   3   3   8      112.09       85.96     14.45 o 
   4   3   8       26.98       21.21     10.27 o 
   5   3   8       13.17        0.00     12.16 o 
   6   3   8        5.59       13.42     15.75 o 
   7   3   8     1165.76      957.40    145.53 o 
   8   3   8        0.67        0.00     14.11 o 
   9   3   8        7.55        4.42     27.65 o 
  10   3   8       16.40        0.00     45.65 o 
  11   3   8        9.52        0.00     38.36 o 
 -12   4   8       12.67        8.97     43.48 o 
 -11   4   8      146.05      120.07    107.00 o 
 -10   4   8       53.10       77.06     34.88 o 
  -9   4   8       29.21       50.41     36.94 o 
  -8   4   8        7.45        0.00     19.57 o 
  -7   4   8       33.80       11.19     17.63 o 
  -6   4   8        1.68        0.00     19.37 o 
  -5   4   8       33.11       33.59     19.38 o 
  -4   4   8        2.80        0.00     20.29 o 
  -3   4   8      196.03      221.36     52.34 o 
  -2   4   8      137.88      139.79     20.66 o 
  -1   4   8       13.49        9.85     15.25 o 
   0   4   8        9.19       24.58     13.25 o 
   1   4   8       75.60       97.11     24.93 o 
   2   4   8        0.13        0.00     13.79 o 
   3   4   8        0.82        0.00     10.02 o 
   4   4   8       55.97       53.07     15.89 o 
   5   4   8       78.37       70.48     16.40 o 
   6   4   8      109.05      123.99     30.14 o 
   7   4   8      278.83      312.23     45.04 o 
   8   4   8       97.86       65.43     22.19 o 
   9   4   8       14.48       12.54     27.84 o 
  10   4   8        4.27       26.34     44.29 o 
 -10   5   8       30.82       39.73     41.60 o 
  -9   5   8        9.93       41.03     38.71 o 
  -8   5   8       55.60        0.00     32.69 o 
  -7   5   8       67.53       13.96     59.58 o 
  -6   5   8        5.71        4.03     14.55 o 
  -5   5   8        1.63        4.06     15.51 o 
  -4   5   8      151.15      104.63     26.75 o 
  -3   5   8       25.46        9.22     30.53 o 
  -2   5   8       27.07       47.23     17.44 o 
  -1   5   8       12.50        7.21     14.76 o 
   0   5   8        0.66        7.34     27.35 o 
   1   5   8        0.99        3.96     19.57 o 
   2   5   8       43.29       33.78     15.95 o 
   3   5   8       59.11       23.74     24.64 o 
   4   5   8       75.29       62.14     28.52 o 
   5   5   8        0.21        6.12     20.92 o 
   6   5   8       13.78        8.56     26.31 o 
   7   5   8       18.18       21.34     30.54 o 
   8   5   8        0.39        0.00     31.11 o 
  -7   6   8        0.51       16.95     36.55 o 
  -6   6   8       29.01       23.74     41.91 o 
  -5   6   8       18.25        0.00     33.42 o 
  -4   6   8        0.75        0.00     34.86 o 
  -3   6   8       32.24        0.00     31.65 o 
  -2   6   8      206.64      228.53    113.43 o 
  -1   6   8       21.93       98.68     50.78 o 
   0   6   8        0.40       18.94     36.18 o 
   1   6   8       11.69       14.30     47.00 o 
   2   6   8        6.21        0.00     27.55 o 
   3   6   8        0.75        2.35     33.19 o 
   4   6   8        1.26        0.00     61.28 o 
   5   6   8        0.00       89.45     69.70 o 
 -14   1   9        2.09        0.00     40.20 o 
 -13   1   9       77.41       84.27     53.93 o 
 -12   1   9       53.82       82.17     48.45 o 
 -11   1   9       70.46      128.87     51.72 o 
 -10   1   9      314.27      324.07     26.43 o 
  -9   1   9       82.60       88.07     23.48 o 
  -8   1   9      344.79      315.82     20.84 o 
  -7   1   9        6.75       17.67     10.64 o 
  -6   1   9      197.53      193.92     20.61 o 
  -5   1   9     1000.91      996.01     36.33 o 
  -4   1   9      801.15      729.43     25.97 o 
  -3   1   9     5493.60     5139.49    120.04 o 
  -2   1   9        7.93       22.94      4.91 o 
  -1   1   9     3306.27     3295.35     73.24 o 
   0   1   9      650.48      647.39     20.78 o 
   1   1   9      229.09      226.52     12.06 o 
   2   1   9      291.55      324.23     18.10 o 
   3   1   9      200.77      248.95     22.87 o 
   4   1   9      131.13      184.65     16.00 o 
   5   1   9       36.40       65.09     11.36 o 
   6   1   9        2.25        2.46     34.01 o 
   7   1   9       18.33       13.01      9.07 o 
   8   1   9        0.37        6.36     21.84 o 
   9   1   9        2.72       64.40     42.31 o 
  10   1   9       29.53      104.77     43.24 o 
  11   1   9        2.73       39.00     45.12 o 
  12   1   9        7.03       36.44     47.70 o 
 -14   2   9        9.79       35.71     49.76 o 
 -13   2   9        2.07        0.00     42.81 o 
 -12   2   9        9.39        0.00     40.90 o 
 -11   2   9      172.45      136.30     51.28 o 
 -10   2   9       64.20       96.62     26.77 o 
  -9   2   9        6.50        5.62     10.52 o 
  -8   2   9        7.52       11.23      9.20 o 
  -7   2   9      101.88      107.12     15.35 o 
  -6   2   9       38.70       36.60     11.49 o 
  -5   2   9      100.97      133.78     15.37 o 
  -4   2   9        9.97       26.09      9.77 o 
  -3   2   9        5.43        6.12     11.95 o 
  -2   2   9       81.82      102.51     12.71 o 
  -1   2   9       17.69       28.80      8.65 o 
   0   2   9      886.33      882.80     32.08 o 
   1   2   9      260.82      258.44     26.69 o 
   2   2   9      852.97      972.17     44.58 o 
   3   2   9        5.21        0.00      9.27 o 
   4   2   9        0.00        9.29      8.91 o 
   5   2   9        4.57       22.02     11.70 o 
   6   2   9      546.14      541.65     36.25 o 
   7   2   9      407.24      382.98     28.96 o 
   8   2   9        1.39       11.71     33.10 o 
   9   2   9        4.59        8.92     28.14 o 
  10   2   9       10.42       24.10     35.87 o 
  11   2   9        0.19        0.00     34.07 o 
 -13   3   9       10.95        7.92     43.92 o 
 -12   3   9        1.14        0.49     33.25 o 
 -11   3   9       14.17        0.00     22.74 o 
 -10   3   9        0.05       40.04     18.86 o 
  -9   3   9        6.82        2.62     15.72 o 
  -8   3   9       78.80       74.49     19.36 o 
  -7   3   9       57.43       66.60     16.55 o 
  -6   3   9        0.49       41.78     21.65 o 
  -5   3   9      247.18      256.38     20.80 o 
  -4   3   9       84.79       86.40     12.34 o 
  -3   3   9       46.41       59.70     15.32 o 
  -2   3   9        7.92        6.75      5.24 o 
  -1   3   9      132.21      158.30     10.54 o 
   0   3   9       32.95       38.07     14.32 o 
   1   3   9      203.96      225.76     22.48 o 
   2   3   9       11.55       27.49      9.51 o 
   3   3   9       25.74       37.12     14.45 o 
   4   3   9        7.90       11.79     11.82 o 
   5   3   9        1.17        0.00     10.87 o 
   6   3   9       26.19        8.42     19.77 o 
   7   3   9      172.95      135.67     23.76 o 
   8   3   9        2.54        0.00     14.40 o 
   9   3   9       15.16       43.76     37.28 o 
  10   3   9        6.21        1.38     30.20 o 
 -12   4   9        0.50        4.66     40.56 o 
 -11   4   9        1.98       23.18     32.46 o 
 -10   4   9      115.07      149.19     34.26 o 
  -9   4   9        1.25       41.30     26.71 o 
  -8   4   9        1.16        5.20     27.07 o 
  -7   4   9       23.42       28.32     17.20 o 
  -6   4   9      192.29      159.70     25.69 o 
  -5   4   9       89.59      143.32     37.82 o 
  -4   4   9      438.41      423.97     36.69 o 
  -3   4   9      244.33      230.20     29.53 o 
  -2   4   9      294.44      265.05     24.45 o 
  -1   4   9      470.09      497.99     46.23 o 
   0   4   9      129.24      172.88     22.35 o 
   1   4   9      100.18      119.89     22.14 o 
   2   4   9        0.00        0.00     16.44 o 
   3   4   9        5.86       16.17     18.22 o 
   4   4   9      135.40      153.57     21.24 o 
   5   4   9       32.11        7.61     12.43 o 
   6   4   9       12.95        9.30     13.47 o 
   7   4   9        2.41        0.00     22.44 o 
   8   4   9        6.42        4.75     20.25 o 
   9   4   9        8.07      127.51     66.43 o 
 -10   5   9        0.11        0.00     52.53 o 
  -9   5   9        9.85       21.78     46.55 o 
  -8   5   9        4.44        0.00     42.61 o 
  -7   5   9        0.74        0.00     32.06 o 
  -6   5   9        1.79        9.76     17.02 o 
  -5   5   9       12.74       34.81     20.04 o 
  -4   5   9       90.74       82.38     23.76 o 
  -3   5   9       88.12       81.55     26.62 o 
  -2   5   9      132.30      110.84     33.07 o 
  -1   5   9       85.94       88.15     23.00 o 
   0   5   9        1.95        0.00     13.56 o 
   1   5   9       49.71       55.14     21.21 o 
   2   5   9       93.62       77.02     42.84 o 
   3   5   9        8.08       26.72     21.89 o 
   4   5   9       39.51       42.86     27.11 o 
   5   5   9       10.09       10.31     22.82 o 
   6   5   9        3.60        3.88     20.98 o 
   7   5   9        3.34        0.00     30.78 o 
  -7   6   9       13.44        1.62     41.59 o 
  -6   6   9        0.05       42.89     44.69 o 
  -5   6   9       44.68        0.00     41.27 o 
  -4   6   9       15.86        0.00     36.07 o 
  -3   6   9        5.62        0.00     35.25 o 
  -2   6   9        6.00       33.91     40.67 o 
  -1   6   9        5.82       12.69     36.71 o 
   0   6   9        0.00        0.00     44.97 o 
   1   6   9        6.90       40.78     72.24 o 
   2   6   9        0.18        4.55     30.77 o 
   3   6   9       34.76        0.00     35.94 o 
   4   6   9        0.81        0.00     41.19 o 
 -14   0  10       98.20      253.32    113.09 o 
 -13   0  10      302.26      253.16     97.88 o 
 -12   0  10       35.57       54.45     57.53 o 
 -11   0  10        0.10       14.10     43.80 o 
 -10   0  10        0.33        0.00     17.58 o 
  -9   0  10       78.32      111.05     23.08 o 
  -8   0  10        0.06        0.00     13.66 o 
  -7   0  10       10.80        2.43      9.85 o 
  -6   0  10       10.14       19.13     12.92 o 
  -5   0  10       36.82       46.10     12.61 o 
  -4   0  10      363.78      391.06     41.76 o 
  -3   0  10      108.02      111.51     12.64 o 
  -2   0  10      722.31      729.67     31.95 o 
  -1   0  10       61.74       61.64      6.70 o 
   0   0  10      664.47      620.64     26.52 o 
   1   0  10       17.39       27.98      7.80 o 
   2   0  10     1382.49     1510.63     87.44 o 
   3   0  10     1605.95     1819.01     85.71 o 
   4   0  10        3.94        0.00     13.99 o 
   5   0  10      181.02      231.60     28.59 o 
   6   0  10      188.15      168.85     24.60 o 
   7   0  10       15.05       14.41     26.21 o 
   8   0  10       38.49       38.57     48.21 o 
   9   0  10       89.22       45.24     42.32 o 
  10   0  10        5.18       79.77     72.88 o 
  11   0  10        7.63        0.00     80.42 o 
  12   0  10        0.16       93.50     64.79 o 
 -14   1  10        3.57        0.00     42.65 o 
 -13   1  10       94.88      207.96     75.65 o 
 -12   1  10       42.38       43.06     42.46 o 
 -11   1  10       30.81       23.39     24.53 o 
 -10   1  10       46.53       49.50     18.87 o 
  -9   1  10      219.38      247.41     27.80 o 
  -8   1  10      557.77      559.78     31.31 o 
  -7   1  10      267.42      301.57     23.72 o 
  -6   1  10       98.16      128.43     13.16 o 
  -5   1  10      823.89      914.30     34.32 o 
  -4   1  10       22.43       23.34     11.45 o 
  -3   1  10     2011.82     1949.63     48.92 o 
  -2   1  10     2839.76     2783.20     48.37 o 
  -1   1  10      571.00      545.74     15.19 o 
   0   1  10      129.72      141.25     10.03 o 
   1   1  10        0.24        9.69      6.73 o 
   2   1  10      452.69      499.32     25.99 o 
   3   1  10       40.74       63.00     10.79 o 
   4   1  10     1355.19     1357.55     59.42 o 
   5   1  10       20.07       38.49     10.52 o 
   6   1  10        7.08        0.00      9.87 o 
   7   1  10      424.77      355.13     24.48 o 
   8   1  10       28.39       68.76     32.94 o 
   9   1  10       91.04       84.01     44.69 o 
  10   1  10       26.73       36.39     40.65 o 
  11   1  10       36.07        0.00     59.31 o 
  12   1  10        0.70       25.96     43.13 o 
 -14   2  10        7.25        0.00     36.47 o 
 -13   2  10       23.03       53.36     41.98 o 
 -12   2  10        8.71       14.59     34.67 o 
 -11   2  10        1.94        0.00     27.57 o 
 -10   2  10       83.57       57.88     17.26 o 
  -9   2  10      140.71      183.98     21.11 o 
  -8   2  10      135.97      129.38     22.24 o 
  -7   2  10        4.06       54.35     24.38 o 
  -6   2  10       68.61      117.48     17.16 o 
  -5   2  10        0.71       20.97     12.90 o 
  -4   2  10     3298.37     3079.81    237.01 o 
  -3   2  10      874.26      806.93     28.43 o 
  -2   2  10       80.21      106.81     14.59 o 
  -1   2  10       42.38       54.74      9.33 o 
   0   2  10     1489.90     1523.47     46.28 o 
   1   2  10       22.29       15.46     12.83 o 
   2   2  10      196.43      179.02     17.77 o 
   3   2  10       16.53       34.65     16.91 o 
   4   2  10        4.72       34.21     13.13 o 
   5   2  10       32.19        2.00     14.99 o 
   6   2  10       98.40       92.92     17.16 o 
   7   2  10       31.56       58.66     17.10 o 
   8   2  10       17.45       35.23     31.52 o 
   9   2  10        2.01        0.00     33.52 o 
  10   2  10       30.27       99.26     48.34 o 
  11   2  10        2.86        8.58     53.55 o 
 -13   3  10        1.54      186.59    149.86 o 
 -12   3  10        0.12       31.74     44.55 o 
 -11   3  10        0.43        4.74     31.76 o 
 -10   3  10       23.26        9.58     16.33 o 
  -9   3  10       20.08        0.00     15.46 o 
  -8   3  10       50.09       90.65     21.53 o 
  -7   3  10       55.11       25.70     22.90 o 
  -6   3  10       32.33       12.19     11.60 o 
  -5   3  10        1.74       11.38      9.48 o 
  -4   3  10      243.56      265.19     18.54 o 
  -3   3  10      294.15      305.68     20.64 o 
  -2   3  10        4.07        3.84     10.52 o 
  -1   3  10        0.44       15.65     14.36 o 
   0   3  10      462.61      524.25     33.04 o 
   1   3  10      373.73      372.26     25.44 o 
   2   3  10       15.69       49.69     11.28 o 
   3   3  10       45.80       43.68     12.62 o 
   4   3  10        2.89       14.24     10.84 o 
   5   3  10       44.71       60.69     18.37 o 
   6   3  10        7.67       29.09     16.26 o 
   7   3  10      359.71      259.22     33.33 o 
   8   3  10       19.11       27.63     15.41 o 
   9   3  10        0.70       29.58     63.09 o 
  10   3  10        2.58       12.16     34.98 o 
 -12   4  10        8.58       41.45     57.50 o 
 -11   4  10       62.01       28.18     33.86 o 
 -10   4  10        0.11        0.00     18.70 o 
  -9   4  10        0.84        0.00     21.33 o 
  -8   4  10       33.40       29.77     21.15 o 
  -7   4  10        1.76       25.64     16.58 o 
  -6   4  10        7.63       27.99     14.79 o 
  -5   4  10       36.94        0.00     18.60 o 
  -4   4  10      239.79      220.23     27.97 o 
  -3   4  10       59.05       58.68     23.11 o 
  -2   4  10       29.53       39.85     13.58 o 
  -1   4  10       40.43       48.81     15.11 o 
   0   4  10      643.10      627.56     44.87 o 
   1   4  10      107.68      149.11     28.83 o 
   2   4  10       28.22       17.46     16.35 o 
   3   4  10      167.62      188.84     39.88 o 
   4   4  10      110.13       74.87     31.43 o 
   5   4  10        1.08        7.38     14.60 o 
   6   4  10      300.10      268.36     34.02 o 
   7   4  10        4.00       21.67     22.87 o 
   8   4  10        0.79        0.00     22.97 o 
   9   4  10        0.31        0.00     35.56 o 
 -10   5  10        9.76       17.73     34.49 o 
  -9   5  10        0.65        0.00     57.85 o 
  -8   5  10        4.17        0.92     30.50 o 
  -7   5  10        1.13        0.00     26.79 o 
  -6   5  10        7.82        0.00     17.78 o 
  -5   5  10       16.19       23.87     19.02 o 
  -4   5  10       21.48       24.75     19.06 o 
  -3   5  10       17.08       13.18     32.04 o 
  -2   5  10        0.36        0.00     15.34 o 
  -1   5  10       10.15        0.00     13.83 o 
   0   5  10        1.72       11.61     14.71 o 
   1   5  10        0.22        3.74     19.45 o 
   2   5  10       50.43       33.45     21.38 o 
   3   5  10       12.89       15.23     19.42 o 
   4   5  10      108.09       60.43     24.70 o 
   5   5  10       22.65       17.08     30.31 o 
   6   5  10        0.19        0.00     22.48 o 
   7   5  10       14.99       20.96     28.60 o 
  -7   6  10        7.76       70.59     47.39 o 
  -6   6  10        0.18        0.00     34.03 o 
  -5   6  10        5.18     1982.51   1403.72 o 
  -4   6  10       27.89        0.00     37.23 o 
  -3   6  10        4.39       19.93     36.68 o 
  -2   6  10       19.18       37.84     62.35 o 
  -1   6  10       15.65      115.63     81.23 o 
   0   6  10        7.31       29.86     36.37 o 
   1   6  10        0.48        0.00     25.89 o 
   2   6  10        1.62        0.00     38.34 o 
   3   6  10        2.72       12.41     49.12 o 
   4   6  10        0.03        1.27     35.79 o 
 -14   1  11       27.02        7.21     38.48 o 
 -13   1  11       23.56       48.73     57.15 o 
 -12   1  11       72.88       92.40     52.43 o 
 -11   1  11      242.57      259.97     63.40 o 
 -10   1  11      138.72      121.15     20.18 o 
  -9   1  11        8.40       45.64     12.99 o 
  -8   1  11       30.91        8.95      8.28 o 
  -7   1  11      468.18      520.74     28.16 o 
  -6   1  11       89.27      130.17     14.24 o 
  -5   1  11       67.69      115.23     14.34 o 
  -4   1  11      123.29      152.41     18.56 o 
  -3   1  11     4523.77     4487.79    106.43 o 
  -2   1  11     4747.38     4624.71     76.78 o 
  -1   1  11       34.34       44.89      8.22 o 
   0   1  11      596.31      564.21     23.45 o 
   1   1  11      334.21      363.99     18.00 o 
   2   1  11       28.56       28.99     12.54 o 
   3   1  11      414.79      491.88     26.51 o 
   4   1  11      399.97      433.28     32.56 o 
   5   1  11        8.12       49.14     14.47 o 
   6   1  11      279.55      261.56     25.70 o 
   7   1  11      214.25      195.54     19.98 o 
   8   1  11        1.94       27.45     24.16 o 
   9   1  11        1.74       12.53     22.67 o 
  10   1  11        0.44       12.84     30.16 o 
  11   1  11        0.09       15.39     30.46 o 
 -14   2  11        9.77       49.68     52.21 o 
 -13   2  11       23.29       11.85     41.04 o 
 -12   2  11        1.27        0.00     46.63 o 
 -11   2  11      159.93      186.72     38.98 o 
 -10   2  11        4.46       48.30     48.03 o 
  -9   2  11        0.06        0.00     17.49 o 
  -8   2  11       63.96       60.35     16.43 o 
  -7   2  11        4.14       28.45     12.03 o 
  -6   2  11        8.75        4.14     10.30 o 
  -5   2  11        0.20        0.00      8.25 o 
  -4   2  11       20.78       23.58     11.45 o 
  -3   2  11      860.86      934.44     31.65 o 
  -2   2  11      930.62      994.92     32.71 o 
  -1   2  11      100.63      122.30     16.65 o 
   0   2  11      124.12      152.39     12.69 o 
   1   2  11       23.81       23.55      8.60 o 
   2   2  11        5.22       10.00      7.81 o 
   3   2  11       76.72      104.25     17.28 o 
   4   2  11       50.36       44.88     13.18 o 
   5   2  11      608.34      682.87     52.01 o 
   6   2  11     2043.03     2044.44     95.48 o 
   7   2  11       15.94       12.49     12.45 o 
   8   2  11       10.76       28.48     30.84 o 
   9   2  11       27.99      193.70     59.47 o 
  10   2  11        1.68        0.00     24.77 o 
  11   2  11       10.59       38.31     36.47 o 
 -13   3  11        3.09       87.67     61.65 o 
 -12   3  11       16.78        0.00     45.54 o 
 -11   3  11        6.32       26.32     20.06 o 
 -10   3  11       44.00       12.33     16.79 o 
  -9   3  11        6.12       14.32     15.94 o 
  -8   3  11       25.84       45.02     17.94 o 
  -7   3  11       46.04       29.64     20.07 o 
  -6   3  11        9.73       10.64     11.24 o 
  -5   3  11       36.56       56.99     11.73 o 
  -4   3  11      186.59      163.01     14.43 o 
  -3   3  11       77.60       63.75     13.97 o 
  -2   3  11      227.74      248.51     25.45 o 
  -1   3  11        2.26        0.00      9.24 o 
   0   3  11       11.25       29.39      9.69 o 
   1   3  11        4.76       16.27      9.12 o 
   2   3  11        2.73        1.73     13.13 o 
   3   3  11       10.88       15.12     10.72 o 
   4   3  11       12.37       10.64     11.16 o 
   5   3  11       12.66       10.37     11.71 o 
   6   3  11      118.69      138.99     21.29 o 
   7   3  11       20.99        7.88     12.77 o 
   8   3  11        3.67       16.22     15.70 o 
   9   3  11        2.27       43.60     41.16 o 
  10   3  11        2.57        0.00     32.60 o 
 -12   4  11        0.97        0.00     49.76 o 
 -11   4  11       27.22       41.20     25.76 o 
 -10   4  11        3.15       70.98     31.32 o 
  -9   4  11       19.64       29.98     24.63 o 
  -8   4  11       36.69       13.57     19.57 o 
  -7   4  11      122.99      199.58     25.72 o 
  -6   4  11      122.17      110.98     17.96 o 
  -5   4  11       11.70       58.60     44.39 o 
  -4   4  11      686.00      647.53     45.85 o 
  -3   4  11      227.85      193.97     23.98 o 
  -2   4  11      186.67      159.97     22.27 o 
  -1   4  11       29.62        3.57     11.48 o 
   0   4  11       48.38       23.84     15.62 o 
   1   4  11      101.23       84.85     39.00 o 
   2   4  11      102.10       61.91     28.18 o 
   3   4  11        1.85        0.00     10.77 o 
   4   4  11       14.67       12.91     15.57 o 
   5   4  11        8.81        0.00     14.11 o 
   6   4  11      127.43      138.70     45.86 o 
   7   4  11       41.56       59.24     29.53 o 
   8   4  11        0.05        0.00     19.39 o 
   9   4  11        1.64       39.29     29.94 o 
 -10   5  11       40.30       56.24     45.68 o 
  -9   5  11       54.08        5.81     39.95 o 
  -8   5  11       30.81        2.42     45.46 o 
  -7   5  11        3.96       51.32     88.83 o 
  -6   5  11       48.01       39.86     31.91 o 
  -5   5  11       70.91      108.43     48.49 o 
  -4   5  11       13.81        0.00     19.18 o 
  -3   5  11       42.44       18.00     17.89 o 
  -2   5  11       38.41       46.43     20.04 o 
  -1   5  11        3.73       29.01     17.84 o 
   0   5  11        9.53       26.54     35.81 o 
   1   5  11       13.48       15.04     19.17 o 
   2   5  11        9.19        0.00     17.19 o 
   3   5  11       21.69        0.00     19.00 o 
   4   5  11       18.49       14.46     20.94 o 
   5   5  11        3.57        0.00     22.79 o 
   6   5  11        2.82        6.35     21.81 o 
   7   5  11       11.03       37.08     30.95 o 
  -7   6  11       12.75       33.98     41.18 o 
  -6   6  11        5.32        0.00     30.89 o 
  -5   6  11        0.18       10.37     35.19 o 
  -4   6  11        0.45       16.40     34.53 o 
  -3   6  11       18.82        0.00     40.25 o 
  -2   6  11        1.48       17.34     35.69 o 
  -1   6  11        0.23        2.63     25.18 o 
   0   6  11        0.38       37.48     58.10 o 
   1   6  11       12.81        7.04     31.80 o 
   2   6  11        8.14        0.00     38.64 o 
   3   6  11       78.33       76.23     56.85 o 
   4   6  11       10.77        0.00     38.69 o 
 -14   0  12       14.16        0.00     53.40 o 
 -13   0  12      317.13      205.05     91.89 o 
 -12   0  12       37.40        0.00     36.25 o 
 -11   0  12       37.18       29.66     45.50 o 
 -10   0  12       46.78       71.51     28.71 o 
  -9   0  12      281.46      265.94     35.24 o 
  -8   0  12       85.89       37.15     31.76 o 
  -7   0  12        0.91       13.75     15.11 o 
  -6   0  12      684.46      692.76     43.48 o 
  -5   0  12      102.79      103.74     19.54 o 
  -4   0  12      163.91      249.49     18.11 o 
  -3   0  12     2026.84     2043.26     70.97 o 
  -2   0  12      216.96      225.90     14.53 o 
  -1   0  12     1341.33     1332.41     43.54 o 
   0   0  12      807.61      760.58     35.59 o 
   1   0  12       45.33       71.86     16.35 o 
   2   0  12      668.04      757.80     61.20 o 
   3   0  12      925.97     1064.88     60.66 o 
   4   0  12      115.36      179.21     24.33 o 
   5   0  12       25.07       22.30     22.30 o 
   6   0  12       77.48       80.65     49.13 o 
   7   0  12       28.31       22.73     17.92 o 
   8   0  12        8.81        0.00     40.35 o 
   9   0  12      173.72      295.71     75.92 o 
  10   0  12        3.34        0.00     66.97 o 
  11   0  12       21.16       29.77     49.73 o 
 -14   1  12       15.29       16.20     43.50 o 
 -13   1  12       49.97       81.10     51.90 o 
 -12   1  12       92.26      117.44     66.80 o 
 -11   1  12      382.85      357.77     44.22 o 
 -10   1  12       86.50      101.77     34.34 o 
  -9   1  12       34.73       50.26     15.54 o 
  -8   1  12       17.40       37.65     30.68 o 
  -7   1  12       41.48       76.00     18.85 o 
  -6   1  12      227.24      240.75     18.39 o 
  -5   1  12     1516.75     1540.61     52.92 o 
  -4   1  12      638.70      619.82     22.93 o 
  -3   1  12      223.37      266.86     11.21 o 
  -2   1  12     1355.87     1360.46     48.89 o 
  -1   1  12       64.97       61.23      8.09 o 
   0   1  12     1580.92     1707.08     53.22 o 
   1   1  12        2.06       10.42      6.52 o 
   2   1  12      427.74      489.42     23.89 o 
   3   1  12      378.17      395.90     22.67 o 
   4   1  12       66.84       98.87     24.62 o 
   5   1  12      305.81      320.48     32.17 o 
   6   1  12       36.32       39.48     12.24 o 
   7   1  12      161.56      171.95     20.02 o 
   8   1  12       71.27      106.21     32.94 o 
   9   1  12       36.14        0.00     23.42 o 
  10   1  12        2.86        5.02     25.70 o 
  11   1  12        4.30        0.00     27.61 o 
 -14   2  12       56.07       39.96    149.47 o 
 -13   2  12       46.25      124.42     67.28 o 
 -12   2  12        9.33        5.06     25.65 o 
 -11   2  12      294.54      270.76     31.29 o 
 -10   2  12       58.97       92.71     21.16 o 
  -9   2  12       82.95       78.81     22.03 o 
  -8   2  12      182.74      213.88     25.16 o 
  -7   2  12      117.92      124.83     17.65 o 
  -6   2  12      118.48      135.77     16.52 o 
  -5   2  12      210.39      240.19     16.99 o 
  -4   2  12      904.46      847.89     37.47 o 
  -3   2  12      186.13      203.94     14.03 o 
  -2   2  12      153.79      147.49     10.67 o 
  -1   2  12      263.57      269.36     17.67 o 
   0   2  12      567.31      621.89     25.99 o 
   1   2  12      376.48      391.03     25.65 o 
   2   2  12        1.06        3.92      7.56 o 
   3   2  12      224.47      265.69     21.35 o 
   4   2  12      398.07      385.26     27.36 o 
   5   2  12       37.74       45.99     14.76 o 
   6   2  12      141.00      223.32     29.75 o 
   7   2  12      150.09      171.67     24.14 o 
   8   2  12        0.73        0.00     40.10 o 
   9   2  12        1.33        5.57     24.51 o 
  10   2  12        0.00       91.44     40.88 o 
 -13   3  12        0.55       16.36     44.77 o 
 -12   3  12        2.66        0.00     42.51 o 
 -11   3  12       11.96        0.00     16.14 o 
 -10   3  12       24.77       42.00     18.91 o 
  -9   3  12        2.55       29.89     18.33 o 
  -8   3  12       88.70      100.91     19.22 o 
  -7   3  12        5.68        0.00     12.92 o 
  -6   3  12        4.64        4.90     10.73 o 
  -5   3  12      294.55      322.24     26.59 o 
  -4   3  12      258.97      252.81     28.60 o 
  -3   3  12       83.78      102.32     23.36 o 
  -2   3  12      129.73      110.90     16.40 o 
  -1   3  12      468.13      490.56     25.14 o 
   0   3  12      444.30      422.97     26.51 o 
   1   3  12       10.96        0.00     18.94 o 
   2   3  12        3.07        2.43     12.05 o 
   3   3  12       12.20       14.06     15.12 o 
   4   3  12       15.35       16.71     13.67 o 
   5   3  12      153.51      147.88     22.77 o 
   6   3  12        4.74       29.22     17.12 o 
   7   3  12       13.69        0.00     13.16 o 
   8   3  12      104.18      130.55     37.98 o 
   9   3  12        1.40       31.61     28.45 o 
  10   3  12        6.76       56.41     62.85 o 
 -12   4  12        0.07        0.00     63.90 o 
 -11   4  12        0.20        0.00     28.20 o 
 -10   4  12       84.69      108.49     66.27 o 
  -9   4  12        0.03        0.78     14.90 o 
  -8   4  12        6.27        3.96     14.13 o 
  -7   4  12        6.31       69.05     56.47 o 
  -6   4  12       76.77       77.18     20.47 o 
  -5   4  12        0.37       15.70     16.46 o 
  -4   4  12       74.86      112.40     22.68 o 
  -3   4  12      190.90      178.72     24.43 o 
  -2   4  12      180.32      166.39     28.38 o 
  -1   4  12      210.55      206.45     25.13 o 
   0   4  12      215.88      213.67     27.25 o 
   1   4  12      112.16       86.80     23.02 o 
   2   4  12        0.50       11.87     24.40 o 
   3   4  12       11.81        0.00     12.28 o 
   4   4  12       23.61       14.96     16.39 o 
   5   4  12        0.16       12.08     15.33 o 
   6   4  12      132.58      103.91     28.96 o 
   7   4  12        0.48       35.01     19.10 o 
   8   4  12        7.77       54.07     31.50 o 
 -10   5  12        0.93        9.38     31.91 o 
  -9   5  12        4.25       57.73     31.47 o 
  -8   5  12        0.52       34.48     31.98 o 
  -7   5  12       36.98       35.33     24.61 o 
  -6   5  12        0.73        8.36     21.53 o 
  -5   5  12       93.97       40.24     26.41 o 
  -4   5  12       11.91       21.98     28.70 o 
  -3   5  12      165.84      128.69     27.41 o 
  -2   5  12      174.47      170.09     30.74 o 
  -1   5  12        1.39       16.05     17.29 o 
   0   5  12      113.95      168.47     32.74 o 
   1   5  12       14.44        0.00     15.89 o 
   2   5  12        9.20       26.43     18.97 o 
   3   5  12        2.13       27.97     29.59 o 
   4   5  12       27.97       21.11     24.19 o 
   5   5  12        2.05       40.83     26.19 o 
   6   5  12        0.62        0.00     21.75 o 
  -7   6  12        5.88      108.32     58.70 o 
  -6   6  12        0.43       24.99     41.40 o 
  -5   6  12        2.89       11.43     32.07 o 
  -4   6  12        0.07       26.92     35.58 o 
  -3   6  12       12.31       52.75     38.51 o 
  -2   6  12        0.01       99.68    109.02 o 
  -1   6  12        2.93        2.20     26.51 o 
   0   6  12        0.22        0.00     34.88 o 
   1   6  12        0.19        0.00     31.97 o 
   2   6  12        0.35       42.27     34.64 o 
   3   6  12        8.06       28.62     37.37 o 
 -14   1  13        2.22       13.21     41.56 o 
 -13   1  13       14.05        6.10     35.93 o 
 -12   1  13        0.72       92.05     95.17 o 
 -11   1  13        7.04       13.91     14.10 o 
 -10   1  13        0.02        8.03     13.95 o 
  -9   1  13      132.17      161.52     36.83 o 
  -8   1  13       73.64       75.69     18.93 o 
  -7   1  13        6.26       28.99     14.54 o 
  -6   1  13       53.93       48.47     10.89 o 
  -5   1  13     1585.40     1622.54     54.87 o 
  -4   1  13      643.95      685.41     24.01 o 
  -3   1  13     1718.83     1714.73     67.28 o 
  -2   1  13     1134.96     1329.76     48.40 o 
  -1   1  13        8.73       25.66     10.50 o 
   0   1  13      100.79       84.88      8.05 o 
   1   1  13      377.93      431.55     21.65 o 
   2   1  13      153.35      149.91     14.52 o 
   3   1  13      125.61      116.48     17.28 o 
   4   1  13        1.19       32.58     16.85 o 
   5   1  13        0.44       19.82     11.00 o 
   6   1  13       78.12      116.46     29.53 o 
   7   1  13       11.84       18.20     12.67 o 
   8   1  13        0.02       21.44     22.60 o 
   9   1  13       69.29       30.41     35.60 o 
  10   1  13        1.64       33.72     37.33 o 
  11   1  13        3.01       36.10     34.21 o 
 -14   2  13        1.09        0.00     50.45 o 
 -13   2  13        1.27       16.38     38.00 o 
 -12   2  13        0.62       29.81     69.46 o 
 -11   2  13       72.86       81.99     19.09 o 
 -10   2  13      152.20      150.09     57.34 o 
  -9   2  13       56.21       50.40     17.06 o 
  -8   2  13      327.12      350.06     30.90 o 
  -7   2  13        3.93       25.51     11.77 o 
  -6   2  13      401.23      405.61     25.26 o 
  -5   2  13      189.23      209.98     17.01 o 
  -4   2  13      135.77      193.16     23.00 o 
  -3   2  13     1087.86      987.16     52.31 o 
  -2   2  13      414.62      413.49     29.86 o 
  -1   2  13      208.74      219.46     13.95 o 
   0   2  13      354.97      399.29     25.99 o 
   1   2  13       11.46       37.18     20.57 o 
   2   2  13      353.31      407.22     25.16 o 
   3   2  13       46.75      124.67     26.41 o 
   4   2  13      122.77      154.42     19.55 o 
   5   2  13      323.96      275.02     27.05 o 
   6   2  13      195.49      226.73     23.98 o 
   7   2  13        0.00       10.68     20.41 o 
   8   2  13        0.02       27.85     40.35 o 
   9   2  13        0.10       16.18     27.99 o 
  10   2  13       18.29       55.94     43.11 o 
 -13   3  13        0.03       52.08     52.72 o 
 -12   3  13       18.11       30.06     43.87 o 
 -11   3  13       39.91       32.57     22.65 o 
 -10   3  13       10.42        0.00     14.80 o 
  -9   3  13        7.65       15.57     21.30 o 
  -8   3  13        5.27       17.07     15.23 o 
  -7   3  13        2.98       11.05     16.73 o 
  -6   3  13        1.79        0.00     10.82 o 
  -5   3  13        3.07        6.08      8.97 o 
  -4   3  13       19.88       31.19     16.36 o 
  -3   3  13        1.50        0.00     10.58 o 
  -2   3  13        0.35       12.96     11.88 o 
  -1   3  13      226.01      253.03     18.03 o 
   0   3  13        1.16        4.70      9.16 o 
   1   3  13        7.16       35.52     12.09 o 
   2   3  13        9.09        4.27     10.59 o 
   3   3  13       15.99       28.66     14.34 o 
   4   3  13      256.98      257.20     26.39 o 
   5   3  13      172.55      192.60     27.66 o 
   6   3  13       61.71       60.33     19.45 o 
   7   3  13       15.55       19.96     24.90 o 
   8   3  13       10.84       13.73     27.37 o 
   9   3  13        0.00       43.28     39.02 o 
 -12   4  13       16.23        0.00     46.26 o 
 -11   4  13       70.59       83.69     39.03 o 
 -10   4  13        3.88       35.91     26.13 o 
  -9   4  13      121.13      102.75     29.88 o 
  -8   4  13       19.38        5.16     15.52 o 
  -7   4  13        0.79        0.00     11.64 o 
  -6   4  13       41.10       86.06     33.10 o 
  -5   4  13        0.00        0.00     15.29 o 
  -4   4  13      122.21      131.37     27.38 o 
  -3   4  13        0.18       10.00     12.82 o 
  -2   4  13       71.40       46.12     29.66 o 
  -1   4  13      122.15      177.33     24.75 o 
   0   4  13        0.08       26.30     15.35 o 
   1   4  13        4.35       28.35     19.83 o 
   2   4  13       15.71        9.82     17.87 o 
   3   4  13       82.20       84.06     18.04 o 
   4   4  13       43.83       15.98     13.73 o 
   5   4  13       62.66       37.33     19.31 o 
   6   4  13      274.21      282.18     33.50 o 
   7   4  13       18.81       19.78     18.55 o 
   8   4  13       14.42        0.00     31.98 o 
 -10   5  13        0.11        0.00     72.88 o 
  -9   5  13        0.07       28.20     35.19 o 
  -8   5  13       15.83       68.12     37.60 o 
  -7   5  13        6.91        0.00     47.41 o 
  -6   5  13        0.17        7.91     19.96 o 
  -5   5  13       27.90       11.07     17.88 o 
  -4   5  13       66.89       63.47     21.06 o 
  -3   5  13        1.94       34.54     18.40 o 
  -2   5  13       50.90       36.72     20.44 o 
  -1   5  13        2.00       51.94     32.39 o 
   0   5  13        0.20       18.45     18.43 o 
   1   5  13       57.69       79.07     25.63 o 
   2   5  13       15.31       39.13     23.22 o 
   3   5  13       19.80       13.37     19.50 o 
   4   5  13       43.45       23.12     24.07 o 
   5   5  13       11.43       17.11     24.71 o 
   6   5  13       29.87        9.67     22.57 o 
  -6   6  13       10.08        0.00     29.03 o 
  -5   6  13        0.18       44.20     46.47 o 
  -4   6  13        9.59       70.48     44.49 o 
  -3   6  13       24.68      116.17    106.94 o 
  -2   6  13        5.31        0.00     32.59 o 
  -1   6  13        9.79        0.00     39.20 o 
   0   6  13        3.71        0.00     29.37 o 
   1   6  13       12.56       41.19     35.08 o 
   2   6  13        9.44       53.16     39.02 o 
   3   6  13        2.81        0.00     33.10 o 
 -14   0  14       46.86     1258.67    242.89 o 
 -13   0  14       47.06        6.44     43.92 o 
 -12   0  14      182.27      205.74     80.48 o 
 -11   0  14      619.16      589.25     81.45 o 
 -10   0  14      392.77      383.53     54.74 o 
  -9   0  14       19.73        0.00     15.33 o 
  -8   0  14        0.69       35.78     21.01 o 
  -7   0  14     1296.97     1287.48     76.97 o 
  -6   0  14     1387.50     1404.03     74.73 o 
  -5   0  14      727.29      717.25     40.48 o 
  -4   0  14     1279.23     1328.04     57.45 o 
  -3   0  14     1848.01     1915.88     68.05 o 
  -2   0  14      223.19      218.16     40.56 o 
  -1   0  14       16.30        2.72      5.29 o 
   0   0  14      208.80      227.16     19.84 o 
   1   0  14      153.48      132.10     16.76 o 
   2   0  14        2.41       17.01     20.62 o 
   3   0  14      108.34      103.00     19.46 o 
   4   0  14       55.75      119.56     23.75 o 
   5   0  14       57.37       58.54     46.05 o 
   6   0  14      245.97      262.38     50.23 o 
   7   0  14        3.17        0.00     15.38 o 
   8   0  14      150.80      126.70    110.85 o 
   9   0  14       74.38       62.54     46.40 o 
  10   0  14        0.06        0.00     37.45 o 
  11   0  14       20.79       43.07     86.26 o 
 -14   1  14       75.74        0.00     42.31 o 
 -13   1  14        1.76       43.99     44.63 o 
 -12   1  14      197.88      304.48     70.21 o 
 -11   1  14      201.59      173.27     29.56 o 
 -10   1  14      145.30      121.91     21.96 o 
  -9   1  14       38.18       73.44     16.56 o 
  -8   1  14      396.46      376.08     29.49 o 
  -7   1  14       87.57       74.50     14.17 o 
  -6   1  14       30.80       20.49      9.82 o 
  -5   1  14     3397.81     3516.92    108.99 o 
  -4   1  14      785.44      695.49     35.22 o 
  -3   1  14     1139.38     1090.18     43.42 o 
  -2   1  14     2894.08     3033.20    102.91 o 
  -1   1  14      452.21      499.79     32.74 o 
   0   1  14       11.77        0.66      6.75 o 
   1   1  14      458.38      479.46     22.91 o 
   2   1  14      773.54      789.16     36.70 o 
   3   1  14       95.04       83.46     16.70 o 
   4   1  14       24.47       47.50     26.05 o 
   5   1  14       42.81       63.58     29.23 o 
   6   1  14      372.67      308.08     26.68 o 
   7   1  14       19.20       28.64     13.18 o 
   8   1  14       55.05       57.65     28.51 o 
   9   1  14        5.91        2.12     24.25 o 
  10   1  14        0.71       75.69     40.18 o 
 -14   2  14        4.00        0.00     58.00 o 
 -13   2  14       32.16       58.63     45.31 o 
 -12   2  14        2.24       18.82     54.84 o 
 -11   2  14       26.34       23.41     16.91 o 
 -10   2  14       55.38       62.28     46.66 o 
  -9   2  14        5.33        8.48     14.04 o 
  -8   2  14       73.46      106.65     27.66 o 
  -7   2  14        5.68       10.25      9.84 o 
  -6   2  14       13.93        7.33     19.14 o 
  -5   2  14       12.92       17.15      8.77 o 
  -4   2  14     1212.04     1131.84     46.52 o 
  -3   2  14      801.96      749.32     64.14 o 
  -2   2  14     2372.42     2510.23     82.85 o 
  -1   2  14      145.91      162.04     20.16 o 
   0   2  14      120.79      146.00     16.05 o 
   1   2  14       21.97       39.41     10.52 o 
   2   2  14      280.89      288.07     22.06 o 
   3   2  14        4.56       14.72     13.85 o 
   4   2  14       55.11       43.99     25.09 o 
   5   2  14      637.40      650.24     45.54 o 
   6   2  14      214.09      232.44     37.47 o 
   7   2  14        9.49       38.86     15.94 o 
   8   2  14       43.45        4.06     25.23 o 
   9   2  14        0.32       28.91     31.21 o 
  10   2  14        7.13       21.21     32.56 o 
 -13   3  14        7.47        8.10     60.85 o 
 -12   3  14        8.23        0.00     39.87 o 
 -11   3  14       98.19      112.64     29.25 o 
 -10   3  14      101.90       83.62     22.83 o 
  -9   3  14       34.03       32.86     16.68 o 
  -8   3  14        2.35        9.56     14.25 o 
  -7   3  14       72.34       75.31     21.97 o 
  -6   3  14        0.07        0.00     14.95 o 
  -5   3  14       27.52       40.15     19.65 o 
  -4   3  14        7.28       13.60      9.68 o 
  -3   3  14       61.40       46.20      9.19 o 
  -2   3  14      214.74      224.61     28.44 o 
  -1   3  14      133.02      129.57     15.36 o 
   0   3  14        0.31       16.69     13.71 o 
   1   3  14       14.34       20.70     17.53 o 
   2   3  14       12.22        1.12     11.55 o 
   3   3  14       63.00       91.85     17.73 o 
   4   3  14      507.05      521.14     40.66 o 
   5   3  14      311.69      341.96     35.19 o 
   6   3  14        8.57       16.47     14.67 o 
   7   3  14       13.53        0.00     15.28 o 
   8   3  14       12.93       51.74     29.75 o 
   9   3  14        7.26       37.12     32.94 o 
 -12   4  14       13.09       10.22     48.69 o 
 -11   4  14        0.43       15.66     27.84 o 
 -10   4  14       16.01        0.62     23.44 o 
  -9   4  14       31.64       40.69     20.46 o 
  -8   4  14       75.28       44.06     25.61 o 
  -7   4  14       15.94       43.53     21.28 o 
  -6   4  14      252.36      251.78     28.78 o 
  -5   4  14       33.96       39.02     24.05 o 
  -4   4  14      385.35      397.01     55.22 o 
  -3   4  14      198.94      205.67     38.21 o 
  -2   4  14       65.29       97.22     28.74 o 
  -1   4  14        1.42        0.00     23.66 o 
   0   4  14       13.47        5.75     22.83 o 
   1   4  14       25.47       23.73     29.95 o 
   2   4  14       11.84       17.36     18.35 o 
   3   4  14       12.15        1.07     16.25 o 
   4   4  14        0.32        0.00     14.80 o 
   5   4  14       95.28      101.06     33.67 o 
   6   4  14       25.38       40.71     20.37 o 
   7   4  14       10.96       49.11     21.20 o 
   8   4  14        1.90        4.86     21.99 o 
 -10   5  14       11.38       85.94     47.10 o 
  -9   5  14        0.04        0.00     39.33 o 
  -8   5  14        8.62       80.02     69.83 o 
  -7   5  14       24.87       46.90     33.33 o 
  -6   5  14        8.44       56.33     23.26 o 
  -5   5  14      101.68      164.13     34.36 o 
  -4   5  14        2.41       38.27     18.74 o 
  -3   5  14       72.30       59.09     33.42 o 
  -2   5  14      135.96      107.77     26.43 o 
  -1   5  14        0.88        0.00     16.92 o 
   0   5  14       19.04       29.86     19.38 o 
   1   5  14       20.02       31.25     22.99 o 
   2   5  14       12.45        0.00     19.33 o 
   3   5  14        0.11       15.97     21.44 o 
   4   5  14        0.86        0.68     20.08 o 
   5   5  14        7.74        1.68     22.54 o 
   6   5  14       19.66        0.00     33.21 o 
  -6   6  14        8.69       26.55     40.52 o 
  -5   6  14        6.71        0.00     35.31 o 
  -4   6  14        1.22       19.08     27.92 o 
  -3   6  14        0.87        0.00     34.54 o 
  -2   6  14        0.74       38.60     28.92 o 
  -1   6  14        9.85        0.00     24.86 o 
   0   6  14        1.69        0.00     25.46 o 
   1   6  14        0.03        1.21     24.97 o 
   2   6  14        7.06       19.62     32.10 o 
 -14   1  15        6.84        3.04     47.12 o 
 -13   1  15        6.53        1.85     30.51 o 
 -12   1  15        2.18       21.95     35.65 o 
 -11   1  15      218.18      228.25     29.07 o 
 -10   1  15       26.67        4.53     14.01 o 
  -9   1  15       27.99       28.58     13.72 o 
  -8   1  15        0.35        0.00     19.57 o 
  -7   1  15      151.66      156.84     17.59 o 
  -6   1  15       19.85       29.61     11.71 o 
  -5   1  15     1093.64     1108.97     54.98 o 
  -4   1  15      580.80      576.63     20.67 o 
  -3   1  15      421.65      433.36     24.20 o 
  -2   1  15       36.29       52.45     20.35 o 
  -1   1  15     1488.88     1661.68     63.62 o 
   0   1  15      143.17      167.61     14.53 o 
   1   1  15        5.86        8.73      6.96 o 
   2   1  15     1084.50     1159.95     48.28 o 
   3   1  15      378.63      408.77     42.82 o 
   4   1  15       15.37       45.48     13.62 o 
   5   1  15       73.98       55.54     22.83 o 
   6   1  15      110.57      144.31     19.95 o 
   7   1  15       41.15       32.21     14.19 o 
   8   1  15       75.34       84.88     45.69 o 
   9   1  15        7.77        0.00     25.51 o 
  10   1  15        2.76       63.17     35.05 o 
 -14   2  15       25.69       59.81     47.26 o 
 -13   2  15       62.15       41.96     43.51 o 
 -12   2  15        2.13        0.00     27.82 o 
 -11   2  15       48.18       29.76     22.21 o 
 -10   2  15       23.40       29.20     16.73 o 
  -9   2  15       83.86      122.91     33.73 o 
  -8   2  15      101.12      109.75     18.99 o 
  -7   2  15       58.62       55.07     12.83 o 
  -6   2  15      280.00      273.63     21.44 o 
  -5   2  15      441.68      469.87     25.40 o 
  -4   2  15      309.99      242.90     28.91 o 
  -3   2  15       23.71       41.26     14.75 o 
  -2   2  15      930.48      865.09     34.10 o 
  -1   2  15        8.40        6.36      9.18 o 
   0   2  15      111.37      110.63     12.76 o 
   1   2  15      177.22      187.56     17.08 o 
   2   2  15       98.72      111.81     16.36 o 
   3   2  15        0.33       45.55     20.19 o 
   4   2  15        1.26        0.00     15.76 o 
   5   2  15       91.37      135.23     25.88 o 
   6   2  15        0.05       13.20     13.23 o 
   7   2  15       54.35       31.17     15.80 o 
   8   2  15       17.51       16.03     32.29 o 
   9   2  15       32.88      102.22     43.15 o 
  10   2  15        1.04       50.43     39.39 o 
 -13   3  15        3.68       36.36     49.22 o 
 -12   3  15        8.70        0.00     28.78 o 
 -11   3  15        0.01       37.38     23.05 o 
 -10   3  15        2.30        0.00     19.66 o 
  -9   3  15        9.63       11.01     16.01 o 
  -8   3  15      243.68      274.91     28.76 o 
  -7   3  15        2.06        2.78     11.95 o 
  -6   3  15       92.89       95.27     18.92 o 
  -5   3  15      153.29      147.77     26.36 o 
  -4   3  15      192.18      188.69     18.74 o 
  -3   3  15      120.49      149.54     22.85 o 
  -2   3  15       10.33       35.60     14.22 o 
  -1   3  15        1.43       17.93     13.93 o 
   0   3  15       19.81       14.93     10.60 o 
   1   3  15        5.77        2.55      9.56 o 
   2   3  15       25.17        9.45     15.18 o 
   3   3  15       39.96       30.54     13.54 o 
   4   3  15       68.55       59.91     19.71 o 
   5   3  15       30.65       94.42     27.51 o 
   6   3  15        0.63        0.00     14.11 o 
   7   3  15        3.30       38.64     32.87 o 
   8   3  15        0.04       39.97     31.77 o 
   9   3  15        0.25       48.87     47.49 o 
 -11   4  15        0.72       20.64     23.18 o 
 -10   4  15        0.56       33.15     24.88 o 
  -9   4  15        8.26        3.27     14.81 o 
  -8   4  15        2.44        9.02     16.18 o 
  -7   4  15        1.87        4.99     24.65 o 
  -6   4  15      201.83      256.30     47.17 o 
  -5   4  15       64.79       88.18     54.05 o 
  -4   4  15      147.36      120.90     41.53 o 
  -3   4  15      504.58      504.26     55.77 o 
  -2   4  15      358.23      353.14     33.13 o 
  -1   4  15       59.14       84.89     34.66 o 
   0   4  15      119.17       93.54     39.46 o 
   1   4  15       15.40        0.00     18.54 o 
   2   4  15       85.51       89.86     41.91 o 
   3   4  15        9.40        0.00     20.51 o 
   4   4  15       41.76       58.43     27.28 o 
   5   4  15      153.68      150.86     28.02 o 
   6   4  15       19.87        5.25     16.50 o 
   7   4  15        0.93       37.47     34.72 o 
  -9   5  15        9.59       70.52     46.62 o 
  -8   5  15        0.44        0.00     26.94 o 
  -7   5  15        2.59       68.03     44.02 o 
  -6   5  15        3.72       37.74     27.86 o 
  -5   5  15       14.90       94.06     26.10 o 
  -4   5  15       26.71       62.83     46.04 o 
  -3   5  15       18.64        0.00     15.10 o 
  -2   5  15        0.70       30.56     18.07 o 
  -1   5  15       50.27       14.48     26.11 o 
   0   5  15       40.60       63.92     28.85 o 
   1   5  15      117.08       71.16     28.14 o 
   2   5  15       14.60       26.43     22.45 o 
   3   5  15        2.47       11.35     21.93 o 
   4   5  15       37.90       38.24     28.02 o 
   5   5  15       54.09       38.81     29.45 o 
  -6   6  15        5.57        7.99     30.58 o 
  -5   6  15        3.15       44.39     37.86 o 
  -4   6  15        0.81        0.00     30.00 o 
  -3   6  15        0.61       20.98     36.99 o 
  -2   6  15        2.29      206.35    157.61 o 
  -1   6  15        1.36        0.00     26.59 o 
   0   6  15       31.78        0.00     28.40 o 
   1   6  15        8.32        0.00     29.13 o 
 -14   0  16       61.38        0.00     42.87 o 
 -13   0  16        2.83        0.00     49.10 o 
 -12   0  16      201.75      226.66     71.77 o 
 -11   0  16        6.42       26.32     19.68 o 
 -10   0  16      128.84       49.12     91.56 o 
  -9   0  16       11.38       26.32     25.69 o 
  -8   0  16      662.80      666.51     56.83 o 
  -7   0  16      151.09      161.50     25.62 o 
  -6   0  16        7.76       58.21     66.83 o 
  -5   0  16        0.76       20.28     12.88 o 
  -4   0  16      198.46      278.61     77.35 o 
  -3   0  16      409.08      388.34     49.12 o 
  -2   0  16     1208.26     1208.29     66.13 o 
  -1   0  16      437.24      480.18     49.49 o 
   0   0  16     3312.83     3383.64    138.52 o 
   1   0  16      139.12      104.61     17.21 o 
   2   0  16       11.59       32.89     14.23 o 
   3   0  16      120.59      113.72     21.37 o 
   4   0  16       57.92       72.51     22.40 o 
   5   0  16       57.36       10.13     23.55 o 
   6   0  16        2.03       16.73     18.44 o 
   7   0  16        8.04       13.92     18.91 o 
   8   0  16       22.74       64.60     43.53 o 
   9   0  16        3.59       41.36     73.59 o 
  10   0  16       11.21        0.00     55.22 o 
 -14   1  16       38.22       25.81     72.85 o 
 -13   1  16        1.23       13.42     35.96 o 
 -12   1  16       15.12       22.32     27.67 o 
 -11   1  16        0.01        0.00     15.51 o 
 -10   1  16       51.73      101.55     30.25 o 
  -9   1  16      129.78      138.04     22.39 o 
  -8   1  16       25.55       38.87     16.56 o 
  -7   1  16      343.30      331.68     24.87 o 
  -6   1  16      319.64      351.44     22.16 o 
  -5   1  16        6.07       15.43      8.95 o 
  -4   1  16      584.67      585.82     19.28 o 
  -3   1  16       50.02       70.54     13.11 o 
  -2   1  16       13.07       32.83     17.90 o 
  -1   1  16       78.10       81.86     12.04 o 
   0   1  16      427.45      439.81     23.08 o 
   1   1  16      715.20      726.38     35.91 o 
   2   1  16       25.88       25.45     11.80 o 
   3   1  16       69.28       95.16     29.28 o 
   4   1  16      118.05      139.71     34.66 o 
   5   1  16      941.16      936.72     55.30 o 
   6   1  16      161.69      142.29     20.48 o 
   7   1  16       69.24       42.49     16.83 o 
   8   1  16       47.41       15.59     29.44 o 
   9   1  16        9.83        3.43     25.36 o 
  10   1  16        4.23        0.00     31.37 o 
 -14   2  16       27.85        0.00     35.67 o 
 -13   2  16       21.33       62.14    125.39 o 
 -12   2  16        0.00       27.04     22.38 o 
 -11   2  16       11.85       11.04     13.65 o 
 -10   2  16       26.60       12.47     15.43 o 
  -9   2  16       13.52        9.13     17.91 o 
  -8   2  16       80.23       84.17     17.34 o 
  -7   2  16       75.21       67.84     15.71 o 
  -6   2  16      423.52      435.41     28.04 o 
  -5   2  16       94.92       88.78     16.21 o 
  -4   2  16     1143.61     1060.10     39.15 o 
  -3   2  16     2325.05     2485.47     84.02 o 
  -2   2  16        5.92        4.64     10.01 o 
  -1   2  16       73.39       86.01     11.29 o 
   0   2  16       52.69       71.76     11.34 o 
   1   2  16      149.08      117.14     18.11 o 
   2   2  16       75.02       91.46     15.68 o 
   3   2  16       51.30       66.45     16.51 o 
   4   2  16        6.81       33.11     16.17 o 
   5   2  16       73.69       97.99     30.25 o 
   6   2  16      133.78       89.29     32.08 o 
   7   2  16       10.74       17.44     19.58 o 
   8   2  16       37.44       34.02     30.56 o 
   9   2  16        1.50       52.30     35.94 o 
 -13   3  16        8.57       78.05     96.38 o 
 -12   3  16       52.48       85.15     36.44 o 
 -11   3  16        0.08       15.05     23.31 o 
 -10   3  16       36.46       81.10     23.16 o 
  -9   3  16      221.30      259.67     32.93 o 
  -8   3  16      332.02      328.78     34.37 o 
  -7   3  16        0.03       49.26     41.17 o 
  -6   3  16        5.72       22.39     11.98 o 
  -5   3  16       43.31       58.70     20.66 o 
  -4   3  16      375.29      361.38     29.64 o 
  -3   3  16      122.17      147.24     22.42 o 
  -2   3  16       81.93      110.06     17.27 o 
  -1   3  16      101.86       99.41     19.88 o 
   0   3  16       32.12        9.75      9.85 o 
   1   3  16       15.22       45.73     13.54 o 
   2   3  16        0.20        3.81     10.84 o 
   3   3  16        6.52       18.45     12.85 o 
   4   3  16      311.08      326.77     32.82 o 
   5   3  16      113.84      121.54     23.62 o 
   6   3  16       22.68       18.61     17.26 o 
   7   3  16        6.81       25.30     25.95 o 
   8   3  16        4.82       12.75     30.23 o 
 -11   4  16        0.23        0.00     26.27 o 
 -10   4  16        0.02        0.00     20.37 o 
  -9   4  16        1.53       18.87     19.28 o 
  -8   4  16       14.05        0.00     26.63 o 
  -7   4  16        1.51        0.00     20.26 o 
  -6   4  16       40.35       33.12     17.08 o 
  -5   4  16      146.41      137.74     25.06 o 
  -4   4  16       53.80       24.58     15.09 o 
  -3   4  16      415.24      448.93     41.11 o 
  -2   4  16        2.32        0.00     12.80 o 
  -1   4  16        1.11       20.39     27.51 o 
   0   4  16      252.92      247.83     40.33 o 
   1   4  16        4.64        0.00     17.87 o 
   2   4  16        1.01       19.69     20.27 o 
   3   4  16        3.11        0.00     23.36 o 
   4   4  16      132.46      161.68     28.99 o 
   5   4  16      236.80      177.98     31.08 o 
   6   4  16       41.91       53.17     22.20 o 
   7   4  16        0.00        0.00     43.16 o 
  -9   5  16        1.71       76.63     48.27 o 
  -8   5  16        0.01       50.81     28.16 o 
  -7   5  16       16.95       66.78     27.90 o 
  -6   5  16        4.68       27.71     22.98 o 
  -5   5  16       28.86       53.68     24.54 o 
  -4   5  16        1.13        0.00     16.81 o 
  -3   5  16       10.74       34.11     19.26 o 
  -2   5  16       23.82       37.45     19.50 o 
  -1   5  16       48.21       51.69     20.28 o 
   0   5  16       22.53       23.97     21.75 o 
   1   5  16       15.46        2.80     18.99 o 
   2   5  16        0.79       11.24     23.39 o 
   3   5  16        0.95       13.22     21.40 o 
   4   5  16       49.64       37.89     27.55 o 
   5   5  16       43.85       58.70     34.02 o 
  -5   6  16       11.28       20.15     44.60 o 
  -4   6  16        0.48        0.00     76.61 o 
  -3   6  16        0.01        0.00     37.27 o 
  -2   6  16        3.29       96.70     57.65 o 
  -1   6  16        4.89        0.91     33.17 o 
   0   6  16        5.78        4.82     53.92 o 
   1   6  16        0.36        5.57     38.80 o 
 -14   1  17       20.86       51.75     48.48 o 
 -13   1  17      175.09      177.97     61.96 o 
 -12   1  17      183.76      243.70     31.71 o 
 -11   1  17       46.51       25.75     16.69 o 
 -10   1  17      159.91      174.06     27.50 o 
  -9   1  17        0.33        7.08     15.10 o 
  -8   1  17       76.92      107.48     26.01 o 
  -7   1  17       23.33       28.79     11.36 o 
  -6   1  17      100.06      105.43     13.35 o 
  -5   1  17      274.11      256.64     14.73 o 
  -4   1  17      299.70      273.25     21.38 o 
  -3   1  17       79.52       86.21     13.59 o 
  -2   1  17      135.20      159.03     16.12 o 
  -1   1  17      337.28      347.69     24.24 o 
   0   1  17      588.24      530.74     33.61 o 
   1   1  17       49.60       76.98     18.84 o 
   2   1  17        0.06        0.00      8.99 o 
   3   1  17      389.57      535.86     70.44 o 
   4   1  17       51.03       37.62     14.75 o 
   5   1  17      170.45      170.80     23.01 o 
   6   1  17       68.44       40.25     27.05 o 
   7   1  17        7.81        5.60     11.62 o 
   8   1  17       17.08       42.72     30.59 o 
   9   1  17       16.77       65.13     36.11 o 
 -14   2  17       17.31       40.40     45.29 o 
 -13   2  17        6.65        8.87     42.46 o 
 -12   2  17       38.66       39.17     34.14 o 
 -11   2  17       12.74        0.00     16.04 o 
 -10   2  17       26.08       52.13     18.38 o 
  -9   2  17       21.94       48.79     18.44 o 
  -8   2  17       74.12      109.19     22.71 o 
  -7   2  17      225.50      228.81     21.15 o 
  -6   2  17      112.69      132.63     16.86 o 
  -5   2  17      452.49      414.01     32.50 o 
  -4   2  17      529.55      421.12     21.09 o 
  -3   2  17      659.30      657.00     45.78 o 
  -2   2  17      453.42      450.76     29.48 o 
  -1   2  17       89.95       88.19     10.54 o 
   0   2  17      150.63      143.19     15.73 o 
   1   2  17        9.17       39.66     12.15 o 
   2   2  17      494.74      555.12     36.53 o 
   3   2  17       14.86        0.00     12.57 o 
   4   2  17      335.66      301.94     30.46 o 
   5   2  17       32.44       12.69     14.13 o 
   6   2  17       31.24       39.86     22.70 o 
   7   2  17       19.95        9.74     15.08 o 
   8   2  17        3.15        0.28     24.01 o 
   9   2  17        6.77       41.31     36.46 o 
 -13   3  17       11.91       38.54    125.88 o 
 -12   3  17        0.04       43.86     28.16 o 
 -11   3  17       11.24       27.26     24.40 o 
 -10   3  17        0.04       39.18     36.22 o 
  -9   3  17        4.39       14.18     16.09 o 
  -8   3  17       18.07        0.00     12.90 o 
  -7   3  17       21.07       20.83     15.22 o 
  -6   3  17      641.89      585.73     36.77 o 
  -5   3  17      113.67      110.15     15.44 o 
  -4   3  17       45.12       30.60     14.09 o 
  -3   3  17      155.45      163.59     25.06 o 
  -2   3  17       14.99        2.33     10.78 o 
  -1   3  17        0.45        8.38      8.95 o 
   0   3  17        1.37       11.86     13.85 o 
   1   3  17       14.44        0.00      9.72 o 
   2   3  17        0.72        0.00     10.87 o 
   3   3  17       18.69       18.57     15.90 o 
   4   3  17      192.39      223.45     28.43 o 
   5   3  17       24.97       23.82     17.77 o 
   6   3  17        4.05       28.67     20.92 o 
   7   3  17       17.67       25.34     26.95 o 
   8   3  17        5.58       45.84     34.08 o 
 -11   4  17        0.00       18.44     27.04 o 
 -10   4  17       25.12       62.32     43.69 o 
  -9   4  17        0.16       42.29     30.68 o 
  -8   4  17       30.26       79.18     27.41 o 
  -7   4  17       38.90       21.94     15.82 o 
  -6   4  17      190.09      122.60     30.95 o 
  -5   4  17       43.82       18.15     17.98 o 
  -4   4  17       12.32        2.54     13.09 o 
  -3   4  17      189.06      169.21     41.83 o 
  -2   4  17        1.82        0.00     15.63 o 
  -1   4  17       56.62       68.95     42.01 o 
   0   4  17      103.75       93.58     27.85 o 
   1   4  17       51.48       67.66     26.85 o 
   2   4  17        2.03        0.00     15.97 o 
   3   4  17       15.55       27.15     21.88 o 
   4   4  17       67.28      106.32     30.15 o 
   5   4  17        0.88        0.00     23.87 o 
   6   4  17        3.57        7.10     29.58 o 
   7   4  17        7.24        0.00     56.17 o 
  -8   5  17       11.21        2.58     51.06 o 
  -7   5  17       44.80       41.21     28.62 o 
  -6   5  17        7.33       37.01     51.43 o 
  -5   5  17        2.48        0.00     20.32 o 
  -4   5  17       12.14        0.00     31.95 o 
  -3   5  17        0.71        0.00     27.32 o 
  -2   5  17       32.72       30.86     21.70 o 
  -1   5  17        1.81        0.00     14.99 o 
   0   5  17        0.14        0.00     18.66 o 
   1   5  17        0.58       41.89     36.12 o 
   2   5  17        3.69        0.00     22.27 o 
   3   5  17       47.68       70.15     32.35 o 
   4   5  17        1.47       11.52     34.28 o 
  -4   6  17        8.77       53.93     50.75 o 
  -3   6  17        0.81        0.00     53.38 o 
  -2   6  17       11.44       36.74     47.74 o 
  -1   6  17        0.16        0.00     42.08 o 
   0   6  17       23.83       13.84     42.76 o 
 -14   0  18       62.70       66.41     64.91 o 
 -13   0  18       31.95        7.09     41.20 o 
 -12   0  18      147.20      119.58     34.27 o 
 -11   0  18       74.98       30.85     23.69 o 
 -10   0  18      194.22      197.64     38.24 o 
  -9   0  18        0.03        0.00     19.28 o 
  -8   0  18        9.64        0.00     15.65 o 
  -7   0  18      129.81      122.31     22.84 o 
  -6   0  18     1366.16     1355.17     90.94 o 
  -5   0  18      689.07      648.90     38.70 o 
  -4   0  18       82.33       79.48     20.17 o 
  -3   0  18      383.05      310.67     46.43 o 
  -2   0  18        0.79        1.20      5.09 o 
  -1   0  18      158.05      219.03     30.50 o 
   0   0  18      250.33      189.84     19.54 o 
   1   0  18       15.18        0.00     29.92 o 
   2   0  18        7.31       50.04     32.17 o 
   3   0  18      144.39      105.75     56.53 o 
   4   0  18        0.62        0.00     16.98 o 
   5   0  18       41.52       88.24     29.52 o 
   6   0  18      111.43       38.03     33.50 o 
   7   0  18       11.34       46.17     37.60 o 
   8   0  18        2.68       14.44     45.42 o 
   9   0  18        4.97       30.62     87.06 o 
 -14   1  18       17.30       38.16     43.11 o 
 -13   1  18        0.94        2.32     26.88 o 
 -12   1  18        0.81        0.00     16.91 o 
 -11   1  18       74.03       76.03     22.97 o 
 -10   1  18        4.09        3.60     12.71 o 
  -9   1  18      196.42      226.16     25.69 o 
  -8   1  18       36.56       46.78     24.20 o 
  -7   1  18      282.82      350.04     28.04 o 
  -6   1  18      193.52      192.61     18.28 o 
  -5   1  18       26.17       18.87     13.74 o 
  -4   1  18       53.66       95.19     15.14 o 
  -3   1  18       56.24       67.24     15.03 o 
  -2   1  18      701.07      639.37     35.40 o 
  -1   1  18      467.89      509.86     31.99 o 
   0   1  18      119.82       86.73     21.97 o 
   1   1  18        1.07        1.79      6.76 o 
   2   1  18       27.31       45.88     13.67 o 
   3   1  18      302.84      318.76     26.86 o 
   4   1  18       29.73       20.58     13.44 o 
   5   1  18        0.03        0.26     11.83 o 
   6   1  18        1.09       12.03     14.11 o 
   7   1  18       90.39       54.60     28.79 o 
   8   1  18        2.69        0.00     24.00 o 
   9   1  18        0.73       60.33     41.44 o 
 -13   2  18        5.19       28.05     36.31 o 
 -12   2  18       23.61       13.10     17.49 o 
 -11   2  18       85.41      131.99     28.65 o 
 -10   2  18      118.37      133.62     45.44 o 
  -9   2  18       45.22       43.66     17.49 o 
  -8   2  18      114.52      123.25     27.48 o 
  -7   2  18      164.08      155.91     19.45 o 
  -6   2  18      503.89      493.26     29.51 o 
  -5   2  18        5.06       15.43     17.72 o 
  -4   2  18       12.86       47.84     26.52 o 
  -3   2  18       84.16       85.80     17.05 o 
  -2   2  18        0.12       10.86     10.22 o 
  -1   2  18       76.04       70.50     15.64 o 
   0   2  18       21.20       44.11     27.54 o 
   1   2  18       12.09       29.33     11.33 o 
   2   2  18      183.91      200.21     22.81 o 
   3   2  18       74.23      105.53     20.22 o 
   4   2  18       33.83       56.87     16.12 o 
   5   2  18       21.02       64.02     19.52 o 
   6   2  18        3.56        0.00     16.03 o 
   7   2  18       99.49       97.96     26.41 o 
   8   2  18       32.73       43.77     34.07 o 
 -13   3  18       12.22        0.00     40.45 o 
 -12   3  18       41.95       37.02     26.65 o 
 -11   3  18        3.03       23.93     18.88 o 
 -10   3  18        0.27        0.00     22.26 o 
  -9   3  18        0.75        0.00     16.58 o 
  -8   3  18       39.65       40.61     16.91 o 
  -7   3  18       28.58       16.57     20.50 o 
  -6   3  18     1164.87     1062.57     52.72 o 
  -5   3  18      111.85      117.14     17.69 o 
  -4   3  18        0.57        0.00     10.08 o 
  -3   3  18        0.22        0.00      9.33 o 
  -2   3  18        6.55        0.00      9.28 o 
  -1   3  18        9.87        8.91      9.33 o 
   0   3  18        0.35        0.00      9.87 o 
   1   3  18       80.99      111.68     22.25 o 
   2   3  18        2.96        0.00     11.53 o 
   3   3  18       23.29       32.10     20.50 o 
   4   3  18      169.70      159.39     28.71 o 
   5   3  18        5.14       18.41     17.31 o 
   6   3  18        2.78       68.17     24.98 o 
   7   3  18        1.27       53.77     26.39 o 
   8   3  18        3.13        0.00     28.48 o 
 -11   4  18        0.00       24.34     28.25 o 
 -10   4  18        0.83        5.39     17.25 o 
  -9   4  18        6.21        1.89     21.39 o 
  -8   4  18        2.10       26.98     23.31 o 
  -7   4  18       96.45      119.36     25.20 o 
  -6   4  18       15.11       16.96     17.02 o 
  -5   4  18       99.03       56.17     21.16 o 
  -4   4  18      241.62      159.66     40.00 o 
  -3   4  18      254.96      181.44     54.75 o 
  -2   4  18       60.37       61.54     20.16 o 
  -1   4  18        6.48        7.20     15.76 o 
   0   4  18       29.47       41.63     20.94 o 
   1   4  18       82.36       77.00     24.53 o 
   2   4  18       47.31       79.74     27.57 o 
   3   4  18       89.67       77.21     36.26 o 
   4   4  18       14.67       41.96     24.81 o 
   5   4  18       23.43       22.88     25.13 o 
   6   4  18       24.44       19.51     23.25 o 
  -9   5  18        3.12        0.00     48.92 o 
  -8   5  18        0.01       21.74     29.71 o 
  -7   5  18        3.81       67.38     43.47 o 
  -6   5  18       31.90        0.00     27.86 o 
  -5   5  18       28.61        0.00     33.40 o 
  -4   5  18        9.30        0.00     30.24 o 
  -3   5  18        0.86        0.00     29.37 o 
  -2   5  18        0.07        0.00     20.34 o 
  -1   5  18       16.92        0.00     21.29 o 
   0   5  18        0.32       45.53     32.04 o 
   1   5  18       27.63       19.47     28.44 o 
   2   5  18       62.25       72.19     36.34 o 
   3   5  18       33.54       40.34     33.13 o 
   4   5  18       86.51       67.66     48.28 o 
 -14   1  19        7.55       24.75     44.39 o 
 -13   1  19       30.92       49.92     42.88 o 
 -12   1  19       83.53       72.12     44.66 o 
 -11   1  19       39.42       33.80     20.46 o 
 -10   1  19        0.02        0.00     13.71 o 
  -9   1  19       71.73       59.94     17.37 o 
  -8   1  19       52.20       42.59     14.26 o 
  -7   1  19        0.89        7.76     16.61 o 
  -6   1  19      102.20      131.61     15.38 o 
  -5   1  19       13.16       24.25     13.57 o 
  -4   1  19      710.39      707.58     42.16 o 
  -3   1  19        0.00       12.07     10.82 o 
  -2   1  19      358.35      368.47     25.48 o 
  -1   1  19      755.75      731.24     40.49 o 
   0   1  19        3.03       19.59     11.53 o 
   1   1  19        3.32       14.10     10.87 o 
   2   1  19        4.24        1.73     11.23 o 
   3   1  19       85.35       65.25     23.56 o 
   4   1  19      179.41      150.90     28.50 o 
   5   1  19      146.91      159.30     24.51 o 
   6   1  19        8.48        0.00     13.37 o 
   7   1  19        7.73        0.00     23.81 o 
   8   1  19        0.09       13.13     27.69 o 
   9   1  19        1.03       36.40     53.20 o 
 -13   2  19       14.39        0.00     33.19 o 
 -12   2  19       47.50        0.00     17.72 o 
 -11   2  19       20.40        9.37     27.39 o 
 -10   2  19       90.55      104.54     26.63 o 
  -9   2  19        0.11        3.28     12.51 o 
  -8   2  19      196.88      221.97     23.37 o 
  -7   2  19        2.61        2.55     10.74 o 
  -6   2  19      131.62      162.64     26.55 o 
  -5   2  19       52.32       65.69     17.78 o 
  -4   2  19      457.98      483.68     36.82 o 
  -3   2  19      177.77      219.74     24.66 o 
  -2   2  19        1.50       38.53     13.34 o 
  -1   2  19       40.88       25.80     16.11 o 
   0   2  19       60.96       78.29     25.71 o 
   1   2  19       14.34        9.39     11.11 o 
   2   2  19      206.75      220.58     24.43 o 
   3   2  19      360.50      426.68     35.54 o 
   4   2  19      126.60      110.24     30.18 o 
   5   2  19        3.68       35.71     18.73 o 
   6   2  19       15.37       44.32     28.97 o 
   7   2  19        0.49      236.10    134.31 o 
   8   2  19       16.62        0.00     36.67 o 
 -12   3  19       37.31       24.98     28.15 o 
 -11   3  19        3.34        0.00     22.90 o 
 -10   3  19       60.75      142.54     38.43 o 
  -9   3  19       50.43       35.08     17.23 o 
  -8   3  19        1.22        4.25     13.01 o 
  -7   3  19      184.27      166.73     24.92 o 
  -6   3  19       24.04      100.29     39.02 o 
  -5   3  19        1.24        8.81     14.53 o 
  -4   3  19      105.84       89.35     25.77 o 
  -3   3  19      357.35      318.08     29.54 o 
  -2   3  19       99.36      111.58     21.53 o 
  -1   3  19        7.74       17.58     12.72 o 
   0   3  19       76.43      102.47     20.31 o 
   1   3  19      102.82       84.95     28.14 o 
   2   3  19        3.45        0.00     13.79 o 
   3   3  19        2.34        2.64     15.25 o 
   4   3  19        5.02       19.56     16.49 o 
   5   3  19        6.88       49.08     32.73 o 
   6   3  19        0.03       23.86     19.74 o 
   7   3  19        0.54       53.15     35.65 o 
 -11   4  19        7.83        0.00     35.28 o 
 -10   4  19       36.64       18.40     23.77 o 
  -9   4  19        9.18        0.00     16.04 o 
  -8   4  19        3.28        0.00     15.53 o 
  -7   4  19        4.20       22.91     17.44 o 
  -6   4  19       24.08        9.13     20.53 o 
  -5   4  19        8.27       35.74     27.49 o 
  -4   4  19       32.94       42.39     28.54 o 
  -3   4  19       51.39       50.41     34.11 o 
  -2   4  19        0.11        0.00     17.40 o 
  -1   4  19       51.76       52.81     26.18 o 
   0   4  19        0.18        6.31     21.24 o 
   1   4  19       16.58        3.50     16.30 o 
   2   4  19      113.05      113.39     29.65 o 
   3   4  19       52.13       99.22     27.90 o 
   4   4  19      124.14       83.72     29.45 o 
   5   4  19       39.71       93.34     42.15 o 
   6   4  19        0.77       32.12     38.64 o 
  -8   5  19        0.23       18.84     27.54 o 
  -7   5  19       26.34       14.34     29.03 o 
  -6   5  19        7.61       15.12     29.09 o 
  -5   5  19        1.79       12.25     24.63 o 
  -4   5  19        0.05        0.00     23.55 o 
  -3   5  19        9.73        3.62     22.27 o 
  -2   5  19        5.62       44.59     36.72 o 
  -1   5  19        2.23       27.96     35.28 o 
   0   5  19        8.71       31.11     32.27 o 
   1   5  19        0.96       22.59     26.39 o 
   2   5  19        1.92       19.18     28.66 o 
   3   5  19        7.90       13.22     25.02 o 
 -14   0  20       11.00       54.41     59.23 o 
 -13   0  20      175.86      119.50     67.80 o 
 -12   0  20      569.04      448.65    100.51 o 
 -11   0  20       25.54       20.40     20.52 o 
 -10   0  20      173.55      176.66     50.90 o 
  -9   0  20       13.04       29.91     66.55 o 
  -8   0  20        9.11       12.71     15.54 o 
  -7   0  20      834.27      849.33     58.62 o 
  -6   0  20       91.72       89.48     18.31 o 
  -5   0  20       65.21       78.73     14.14 o 
  -4   0  20      338.52      280.27     44.03 o 
  -3   0  20      304.55      360.34     82.30 o 
  -2   0  20        1.13        0.00     21.13 o 
  -1   0  20       19.89        1.07      8.92 o 
   0   0  20      105.54       85.13     13.62 o 
   1   0  20        1.58       17.82     32.85 o 
   2   0  20       95.32      143.99     25.80 o 
   3   0  20       20.71       45.44     21.81 o 
   4   0  20       28.94       61.91     61.82 o 
   5   0  20       27.86       29.38     49.13 o 
   6   0  20      561.52      430.69     54.31 o 
   7   0  20        0.21        0.00     37.43 o 
   8   0  20       22.27       58.41     64.16 o 
 -14   1  20        4.93      141.11     64.78 o 
 -13   1  20        0.50        9.39     31.48 o 
 -12   1  20        1.60        0.00     13.93 o 
 -11   1  20      125.57      135.67     26.80 o 
 -10   1  20        1.53        0.00     15.26 o 
  -9   1  20       55.62       47.94     16.04 o 
  -8   1  20      152.71      158.25     22.25 o 
  -7   1  20      210.55      224.04     20.38 o 
  -6   1  20       18.48       35.84     18.05 o 
  -5   1  20      150.56      172.17     21.92 o 
  -4   1  20       14.29        0.00     16.45 o 
  -3   1  20       27.21       46.25     17.80 o 
  -2   1  20       68.65      106.11     19.30 o 
  -1   1  20      107.24      131.77     17.61 o 
   0   1  20      145.91      206.50     33.48 o 
   1   1  20       84.65      109.99     36.77 o 
   2   1  20        4.82       20.58     15.09 o 
   3   1  20      265.29      262.16     25.40 o 
   4   1  20       65.80       91.63     25.61 o 
   5   1  20      101.62       86.52     38.84 o 
   6   1  20        6.31        5.86     13.70 o 
   7   1  20        2.16        0.00     34.50 o 
   8   1  20        6.46       34.11     37.91 o 
 -13   2  20        9.91       20.55     34.28 o 
 -12   2  20        0.88       14.22     18.41 o 
 -11   2  20       76.36       41.57     26.49 o 
 -10   2  20      239.20      229.21     31.50 o 
  -9   2  20       39.15       11.08     13.51 o 
  -8   2  20       23.42       31.49     13.88 o 
  -7   2  20      329.49      301.12     25.77 o 
  -6   2  20       25.07       25.79     27.16 o 
  -5   2  20       11.15       35.97     25.50 o 
  -4   2  20      602.97      581.72     43.18 o 
  -3   2  20       79.79       76.51     18.71 o 
  -2   2  20        5.65        0.00     14.07 o 
  -1   2  20        6.11        9.54     12.59 o 
   0   2  20       26.86       29.10     15.70 o 
   1   2  20        7.89       17.33     17.35 o 
   2   2  20      527.48      515.76     36.80 o 
   3   2  20        1.36        0.00     14.67 o 
   4   2  20        3.34        0.00     14.38 o 
   5   2  20       83.84      128.39     30.97 o 
   6   2  20       14.90       40.41     27.65 o 
   7   2  20       19.37        9.12     28.29 o 
   8   2  20        0.88       38.44     36.56 o 
 -12   3  20        0.15       13.05     22.39 o 
 -11   3  20        0.23       29.33     21.48 o 
 -10   3  20        3.39       26.41     22.56 o 
  -9   3  20       56.91       37.33     33.54 o 
  -8   3  20       48.12       50.17     16.01 o 
  -7   3  20      234.24      211.60     30.22 o 
  -6   3  20      159.70      255.81     38.38 o 
  -5   3  20      242.71      232.39     29.38 o 
  -4   3  20     1076.01     1072.54     64.29 o 
  -3   3  20     1312.49     1248.67     70.42 o 
  -2   3  20       42.55       71.52     16.82 o 
  -1   3  20        6.69        5.62     12.16 o 
   0   3  20       30.86       17.15     14.13 o 
   1   3  20      371.58      379.14     44.53 o 
   2   3  20        0.19       14.40     16.82 o 
   3   3  20       63.46       49.48     18.78 o 
   4   3  20       77.96       81.58     23.45 o 
   5   3  20        7.40        8.37     17.01 o 
   6   3  20       11.75       70.55     26.48 o 
   7   3  20        7.75       56.45     36.52 o 
 -11   4  20       23.12       28.89     33.75 o 
 -10   4  20        4.71       19.26     34.75 o 
  -9   4  20       19.82       41.28     31.23 o 
  -8   4  20       40.25       66.90     32.78 o 
  -7   4  20       53.82       65.91     34.63 o 
  -6   4  20       15.72       44.27     28.46 o 
  -5   4  20        4.03        0.00     20.87 o 
  -4   4  20       29.55       10.35     24.83 o 
  -3   4  20        9.91        0.00     18.36 o 
  -2   4  20      106.35       83.03     28.10 o 
  -1   4  20      204.18      266.25     44.20 o 
   0   4  20       74.47      115.44     36.43 o 
   1   4  20       49.63       10.26     22.28 o 
   2   4  20      207.93      201.67     43.12 o 
   3   4  20        7.32       16.24     25.17 o 
   4   4  20        6.84        8.78     27.32 o 
   5   4  20        9.77       24.00     28.88 o 
  -8   5  20        0.01       78.83     37.37 o 
  -7   5  20        7.72       24.89     42.47 o 
  -6   5  20       34.40        0.00     24.59 o 
  -5   5  20        6.17      107.61     48.54 o 
  -4   5  20        0.04       34.61     42.29 o 
  -3   5  20       21.72       45.25     30.13 o 
  -2   5  20      104.08      164.43     40.30 o 
  -1   5  20       24.55       13.45     27.67 o 
   0   5  20       24.95       30.93     29.45 o 
   1   5  20       28.58       17.87     26.44 o 
   2   5  20        0.06        7.33     29.03 o 
 -14   1  21        0.02       73.07     46.11 o 
 -13   1  21        0.04        0.00     54.81 o 
 -12   1  21       11.24       16.16     19.36 o 
 -11   1  21       35.31       59.79     26.22 o 
 -10   1  21        0.21        0.00     12.11 o 
  -9   1  21        1.31        0.00     11.84 o 
  -8   1  21        0.03       30.85     36.71 o 
  -7   1  21      139.97      125.22     15.96 o 
  -6   1  21      453.87      426.60     33.08 o 
  -5   1  21      185.53      230.42     27.78 o 
  -4   1  21      147.98      178.92     33.86 o 
  -3   1  21       26.10       24.71     12.84 o 
  -2   1  21       51.30       51.14     14.09 o 
  -1   1  21      232.12      253.53     26.51 o 
   0   1  21        0.00       15.14     11.43 o 
   1   1  21       12.43       25.21     11.13 o 
   2   1  21       19.17       24.74     21.23 o 
   3   1  21       23.05       46.50     18.71 o 
   4   1  21      101.68      134.94     22.73 o 
   5   1  21        4.36       27.89     17.42 o 
   6   1  21        1.50        1.28     13.20 o 
   7   1  21        1.97        0.00     27.98 o 
   8   1  21        2.33        0.00     25.78 o 
 -13   2  21       45.15       52.53     53.16 o 
 -12   2  21       43.11       34.62     23.67 o 
 -11   2  21        2.30       29.96     35.57 o 
 -10   2  21       38.26       43.43     18.14 o 
  -9   2  21      331.94      323.84     35.05 o 
  -8   2  21      105.43      105.20     17.27 o 
  -7   2  21      483.48      457.45     43.46 o 
  -6   2  21        4.97       31.39     17.83 o 
  -5   2  21      379.74      343.43     34.54 o 
  -4   2  21      263.18      284.38     30.90 o 
  -3   2  21        8.36       14.15     13.01 o 
  -2   2  21      116.46      162.15     23.26 o 
  -1   2  21       15.79       40.12     28.00 o 
   0   2  21        1.19       51.74     45.61 o 
   1   2  21        0.00        0.00     14.72 o 
   2   2  21       50.41       59.36     33.71 o 
   3   2  21      130.43      169.66     24.89 o 
   4   2  21        8.05        1.41     15.35 o 
   5   2  21        7.74       29.49     18.45 o 
   6   2  21        4.61        0.57     16.96 o 
   7   2  21       12.11       28.00     27.87 o 
 -12   3  21        0.20        1.80     25.35 o 
 -11   3  21       16.59       38.30     28.73 o 
 -10   3  21       99.42      111.45     45.54 o 
  -9   3  21       12.26       54.29     26.93 o 
  -8   3  21        1.31        0.00     17.41 o 
  -7   3  21       11.53       27.93     18.33 o 
  -6   3  21      168.31      202.65     36.86 o 
  -5   3  21      122.06      122.85     23.42 o 
  -4   3  21       44.12      159.59     72.18 o 
  -3   3  21        2.14        0.00     11.66 o 
  -2   3  21        3.98       32.57     29.33 o 
  -1   3  21       87.42       78.71     30.12 o 
   0   3  21        0.12       13.85     16.51 o 
   1   3  21      106.33       68.01     20.77 o 
   2   3  21        0.56       18.30     21.69 o 
   3   3  21        6.50       19.44     22.62 o 
   4   3  21        1.55       23.93     20.96 o 
   5   3  21        9.84       31.56     22.28 o 
   6   3  21        3.14       30.46     25.18 o 
 -10   4  21       26.08       15.41     32.55 o 
  -9   4  21       19.49       37.27     37.28 o 
  -8   4  21        1.11       11.63     25.11 o 
  -7   4  21       19.72       31.49     28.02 o 
  -6   4  21       11.02       40.20     25.38 o 
  -5   4  21        1.07       23.51     27.92 o 
  -4   4  21       57.21       61.86     28.99 o 
  -3   4  21       15.25       12.89     20.27 o 
  -2   4  21       24.07        0.00     16.19 o 
  -1   4  21       15.89       11.09     21.07 o 
   0   4  21        0.88        0.00     22.82 o 
   1   4  21       16.97       16.91     22.28 o 
   2   4  21      242.63      303.68     51.60 o 
   3   4  21        0.18       25.88     26.81 o 
   4   4  21        5.74       25.32     29.56 o 
   5   4  21       15.18       30.73     31.39 o 
  -8   5  21       21.37       23.04     42.26 o 
  -7   5  21       55.80       19.69     34.88 o 
  -6   5  21       33.96       67.99     35.97 o 
  -5   5  21        0.43       91.92     75.11 o 
  -4   5  21       59.73      216.57     88.64 o 
  -3   5  21        0.06        0.00     32.64 o 
  -2   5  21        0.19        0.00     21.73 o 
  -1   5  21       64.94       75.86     37.24 o 
   0   5  21        0.36      107.81     41.47 o 
   1   5  21        0.30        6.53     24.34 o 
   2   5  21        4.69       38.26     33.20 o 
 -14   0  22       93.85       22.04     49.55 o 
 -13   0  22      242.39      246.04     80.36 o 
 -12   0  22      113.55      159.00     46.57 o 
 -11   0  22       43.44       95.78     46.07 o 
 -10   0  22       81.16       89.16     41.19 o 
  -9   0  22       11.24       18.89     19.02 o 
  -8   0  22       43.15       31.35     24.47 o 
  -7   0  22        2.73        0.00     13.52 o 
  -6   0  22       92.84       98.46     16.13 o 
  -5   0  22        8.69       20.48     26.07 o 
  -4   0  22        0.70        0.00     39.91 o 
  -3   0  22       11.15       26.34     33.18 o 
  -2   0  22      223.07      224.07     54.90 o 
  -1   0  22      803.82      843.01     99.90 o 
   0   0  22      842.25      722.56     51.84 o 
   1   0  22       56.10       41.43     30.35 o 
   2   0  22       14.17       43.07     20.73 o 
   3   0  22     1041.47     1061.97     82.94 o 
   4   0  22     1286.21     1006.09    248.76 o 
   5   0  22      135.22      165.02     38.85 o 
   6   0  22        2.97       27.52     26.65 o 
   7   0  22       68.85       14.99     37.76 o 
   8   0  22        1.71       16.48     41.73 o 
 -13   1  22        0.05        0.00     45.19 o 
 -12   1  22        0.92       22.17     20.45 o 
 -11   1  22       29.11       23.49     19.43 o 
 -10   1  22       41.65       68.83     23.77 o 
  -9   1  22        6.51        6.14     11.92 o 
  -8   1  22        8.80       22.59     13.12 o 
  -7   1  22        6.84       41.45     41.75 o 
  -6   1  22       17.57        7.99     12.52 o 
  -5   1  22        0.46       16.06     16.40 o 
  -4   1  22       68.28      101.17     17.19 o 
  -3   1  22       83.58       93.53     17.35 o 
  -2   1  22      202.07      203.45     34.96 o 
  -1   1  22        9.49       23.64     12.38 o 
   0   1  22       34.54       25.62     13.46 o 
   1   1  22      145.11      159.93     31.54 o 
   2   1  22      375.85      301.06     29.80 o 
   3   1  22      118.96      167.66     22.27 o 
   4   1  22      401.34      364.97     36.85 o 
   5   1  22      123.56      204.08     60.03 o 
   6   1  22        2.83        0.00     15.35 o 
   7   1  22        2.60       24.90     28.43 o 
 -13   2  22        0.01       48.66     73.01 o 
 -12   2  22       14.60        0.00     20.59 o 
 -11   2  22       27.10       14.56     17.84 o 
 -10   2  22        1.32        0.00     14.60 o 
  -9   2  22       39.32       55.20     22.74 o 
  -8   2  22      198.61      224.67     30.18 o 
  -7   2  22        6.39       31.72     19.78 o 
  -6   2  22        0.92       34.01     17.88 o 
  -5   2  22        5.29       29.39     29.38 o 
  -4   2  22        0.35       39.98     33.41 o 
  -3   2  22        0.30        0.00     15.17 o 
  -2   2  22        0.05        0.00     18.00 o 
  -1   2  22      378.41      355.47     34.28 o 
   0   2  22       12.59       25.98     15.77 o 
   1   2  22       19.27       22.75     16.74 o 
   2   2  22      338.84      262.22     33.72 o 
   3   2  22        0.00       22.92     22.86 o 
   4   2  22       10.32        2.70     19.11 o 
   5   2  22        1.17       22.53     17.62 o 
   6   2  22        0.85       14.53     23.19 o 
   7   2  22        1.84       40.28     39.32 o 
 -12   3  22        1.56       35.55     32.43 o 
 -11   3  22        0.48       71.84     46.87 o 
 -10   3  22        6.74       38.09     25.39 o 
  -9   3  22        6.81       21.99     21.83 o 
  -8   3  22       34.38       58.96     24.14 o 
  -7   3  22      162.77      157.13     27.96 o 
  -6   3  22        0.70       32.12     19.25 o 
  -5   3  22      305.92      258.63     48.97 o 
  -4   3  22      768.50      716.46     55.92 o 
  -3   3  22      189.64      232.76     28.62 o 
  -2   3  22        0.18       15.34     19.76 o 
  -1   3  22       83.23       54.03     21.53 o 
   0   3  22        0.02        0.00     14.45 o 
   1   3  22       66.32       71.33     21.89 o 
   2   3  22        8.71        0.00     24.29 o 
   3   3  22        9.51       69.78     23.74 o 
   4   3  22        1.73        0.00     29.16 o 
   5   3  22        0.39        0.00     21.75 o 
   6   3  22       11.41        9.18     40.33 o 
 -10   4  22        0.29       18.09     29.61 o 
  -9   4  22        0.97       53.63     41.12 o 
  -8   4  22       91.42      187.05     47.17 o 
  -7   4  22       58.97       69.72     52.37 o 
  -6   4  22        0.95        1.68     21.39 o 
  -5   4  22       28.48        4.63     21.44 o 
  -4   4  22        6.17        9.96     21.93 o 
  -3   4  22       23.37        5.39     21.00 o 
  -2   4  22      103.74       93.40     32.61 o 
  -1   4  22        5.21        0.07     19.78 o 
   0   4  22       44.23       27.72     25.13 o 
   1   4  22       64.52       47.75     27.69 o 
   2   4  22        0.27        2.40     30.42 o 
   3   4  22        7.89       14.20     25.90 o 
   4   4  22        5.21       17.24     27.03 o 
  -7   5  22        8.78        0.00     27.56 o 
  -6   5  22        6.25       21.72     29.61 o 
  -5   5  22        5.35       58.34     35.16 o 
  -4   5  22       11.02       33.65     30.15 o 
  -3   5  22        5.64       82.53     33.96 o 
  -2   5  22       15.44        0.00     27.51 o 
  -1   5  22       28.66        7.72     26.54 o 
   0   5  22        1.29        0.00     25.51 o 
   1   5  22        7.23       29.65     32.37 o 
 -13   1  23       65.89       57.47     45.36 o 
 -12   1  23       12.65       38.50     20.21 o 
 -11   1  23        9.50        6.88     14.52 o 
 -10   1  23        0.67        2.86     13.57 o 
  -9   1  23       71.63       78.13     27.93 o 
  -8   1  23        2.70       14.22     14.97 o 
  -7   1  23       12.63        2.63     12.43 o 
  -6   1  23      138.20      179.04     37.68 o 
  -5   1  23        7.18        8.03     12.09 o 
  -4   1  23        1.88        0.18     14.53 o 
  -3   1  23      219.47      232.74     25.31 o 
  -2   1  23      360.34      322.89     29.58 o 
  -1   1  23       12.44       44.14     37.72 o 
   0   1  23       87.05       96.07     21.10 o 
   1   1  23      569.15      512.01     45.25 o 
   2   1  23       74.05       76.29     25.50 o 
   3   1  23       76.22      104.19     20.32 o 
   4   1  23      132.63       77.66     24.62 o 
   5   1  23       84.19       55.37     19.20 o 
   6   1  23       30.00       17.18     17.80 o 
   7   1  23        0.01        5.82     22.81 o 
 -12   2  23        0.00       35.17     34.69 o 
 -11   2  23        0.29       56.07     30.41 o 
 -10   2  23        0.36       32.60     26.55 o 
  -9   2  23       46.76       38.67     21.10 o 
  -8   2  23      420.92      412.78     42.37 o 
  -7   2  23       90.17      139.71     26.89 o 
  -6   2  23      192.58      215.59     29.72 o 
  -5   2  23      432.11      428.64     40.40 o 
  -4   2  23      778.01      734.22     53.47 o 
  -3   2  23        1.31       40.86     24.70 o 
  -2   2  23       15.46        8.51     14.74 o 
  -1   2  23      101.85      134.12     34.34 o 
   0   2  23      157.13      200.81     26.98 o 
   1   2  23       11.23        0.00     16.63 o 
   2   2  23        1.82       14.33     27.09 o 
   3   2  23        0.11       50.76     20.83 o 
   4   2  23        0.12        0.00     16.73 o 
   5   2  23        0.14       11.68     18.34 o 
   6   2  23        5.78        0.00     23.25 o 
 -12   3  23        1.29        0.00     29.25 o 
 -11   3  23       13.00        0.00     34.25 o 
 -10   3  23        9.91        0.00     22.77 o 
  -9   3  23       21.53        3.31     19.35 o 
  -8   3  23      233.73      226.74     37.58 o 
  -7   3  23      132.92      219.37     35.08 o 
  -6   3  23        9.35       12.78     37.29 o 
  -5   3  23      317.05      284.63     44.48 o 
  -4   3  23       71.91       74.84     28.84 o 
  -3   3  23        7.25       20.93     14.18 o 
  -2   3  23        0.74        0.00     13.06 o 
  -1   3  23       60.42       66.01     35.70 o 
   0   3  23       15.03        7.49     19.11 o 
   1   3  23       11.19       12.46     15.67 o 
   2   3  23        7.83       29.16     21.79 o 
   3   3  23        5.19       18.65     20.11 o 
   4   3  23        0.11        0.00     18.39 o 
   5   3  23        0.25       20.43     22.86 o 
 -10   4  23        4.99       11.54     27.41 o 
  -9   4  23       18.23       26.89     29.35 o 
  -8   4  23        0.54       32.07     30.75 o 
  -7   4  23        1.55        0.00     24.18 o 
  -6   4  23        0.39       33.94     37.26 o 
  -5   4  23       43.27      104.93     35.33 o 
  -4   4  23       78.65      149.60     44.44 o 
  -3   4  23        0.99       13.02     26.03 o 
  -2   4  23       24.84       32.16     26.16 o 
  -1   4  23        4.12        0.00     23.69 o 
   0   4  23        0.06        6.83     28.57 o 
   1   4  23       20.22       29.51     25.92 o 
   2   4  23       65.52       69.34     38.79 o 
   3   4  23        1.51       40.01     35.47 o 
  -6   5  23        5.82       25.14     31.12 o 
  -5   5  23        0.01       60.29     33.61 o 
  -4   5  23        0.01        5.69     42.90 o 
  -3   5  23        3.88       65.56     50.97 o 
  -2   5  23        0.77       15.16     28.98 o 
  -1   5  23        0.15        0.00     23.13 o 
   0   5  23        9.80       12.79     28.38 o 
 -13   0  24        0.86        0.00     38.77 o 
 -12   0  24      186.90      186.09     41.08 o 
 -11   0  24      145.13      143.36     78.66 o 
 -10   0  24       47.78       35.41     20.10 o 
  -9   0  24      102.53       60.87     32.46 o 
  -8   0  24      569.66      620.91     89.10 o 
  -7   0  24      120.34      135.59     43.68 o 
  -6   0  24      210.84      243.82     55.47 o 
  -5   0  24      556.28      690.25     99.86 o 
  -4   0  24      151.84      221.37     55.08 o 
  -3   0  24      100.15      147.64     47.36 o 
  -2   0  24      317.10      425.24    146.56 o 
  -1   0  24        3.17       91.00     42.88 o 
   0   0  24      179.47      164.97    148.75 o 
   1   0  24      530.79      549.77     87.37 o 
   2   0  24      243.03      226.40     33.02 o 
   3   0  24       24.77       20.76     20.79 o 
   4   0  24      295.75      225.64     85.19 o 
   5   0  24       24.64        0.00     22.00 o 
   6   0  24       37.95       10.77     25.49 o 
   7   0  24       19.42        8.37     35.44 o 
 -13   1  24        0.22       50.93     62.59 o 
 -12   1  24       38.02       53.05     26.35 o 
 -11   1  24       19.12        8.71     20.44 o 
 -10   1  24       34.73      101.79     34.23 o 
  -9   1  24       15.06       25.18     18.56 o 
  -8   1  24        1.66       38.44     34.06 o 
  -7   1  24       86.14      113.77     23.54 o 
  -6   1  24        2.72        9.40     19.69 o 
  -5   1  24        7.69        5.96     15.58 o 
  -4   1  24       54.48       41.01     28.09 o 
  -3   1  24       88.70       93.08     20.60 o 
  -2   1  24       14.12        5.08     11.28 o 
  -1   1  24       44.39       50.07     15.77 o 
   0   1  24      428.79      352.49     36.70 o 
   1   1  24        4.68        0.00     13.84 o 
   2   1  24       18.56       25.74     17.48 o 
   3   1  24       29.41       19.22     16.59 o 
   4   1  24        7.98        0.00     16.06 o 
   5   1  24       21.34       42.68     23.03 o 
   6   1  24        2.67       26.39     43.61 o 
 -12   2  24        4.84       35.62     26.79 o 
 -11   2  24       11.46        9.74     30.26 o 
 -10   2  24        7.14       31.99     25.51 o 
  -9   2  24       38.32      111.30     52.04 o 
  -8   2  24        0.15       18.19     20.66 o 
  -7   2  24       69.89       54.88     20.15 o 
  -6   2  24      327.64      375.09     40.80 o 
  -5   2  24      359.92      357.84     37.42 o 
  -4   2  24        6.93       10.00     15.35 o 
  -3   2  24       77.14       89.14     21.33 o 
  -2   2  24      103.03      111.51     22.82 o 
  -1   2  24        1.43        0.00     14.12 o 
   0   2  24       24.74       30.32     17.13 o 
   1   2  24      114.71      119.78     25.92 o 
   2   2  24       36.96       66.12     21.22 o 
   3   2  24        4.30       34.65     25.14 o 
   4   2  24       38.04       33.38     26.15 o 
   5   2  24        9.71       42.82     25.03 o 
   6   2  24        1.47        0.00     40.32 o 
 -11   3  24      115.35      122.55     35.97 o 
 -10   3  24      155.31       87.26     31.87 o 
  -9   3  24      125.67      110.95     33.45 o 
  -8   3  24        0.91        0.00     15.30 o 
  -7   3  24        6.77        6.71     17.96 o 
  -6   3  24       34.02       32.92     19.59 o 
  -5   3  24       74.65      129.77     44.67 o 
  -4   3  24       14.04        0.00     15.14 o 
  -3   3  24      119.66       95.73     28.35 o 
  -2   3  24        2.91        0.00     12.86 o 
  -1   3  24       49.43       35.02     17.29 o 
   0   3  24       22.07       12.21     16.88 o 
   1   3  24        8.85       34.22     19.21 o 
   2   3  24      147.59      142.00     31.16 o 
   3   3  24        0.20        6.21     31.64 o 
   4   3  24        2.09       40.45     35.29 o 
   5   3  24        0.20        0.00     22.24 o 
  -9   4  24        0.52       47.82     41.45 o 
  -8   4  24       25.45        0.00     24.51 o 
  -7   4  24        3.32       90.24     42.03 o 
  -6   4  24        9.44        0.00     22.08 o 
  -5   4  24        1.53        0.00     28.63 o 
  -4   4  24        5.85        4.82     21.50 o 
  -3   4  24       24.24        0.00     23.88 o 
  -2   4  24       21.55       55.42     28.85 o 
  -1   4  24        5.92       31.54     26.71 o 
   0   4  24        3.79        0.00     26.35 o 
   1   4  24        0.00       60.23     31.71 o 
   2   4  24        0.11       11.99     28.17 o 
   3   4  24       15.43       27.47     29.88 o 
  -5   5  24        0.31        6.18     25.43 o 
  -4   5  24        0.82       17.57     27.88 o 
  -3   5  24       12.56        0.49     23.67 o 
  -2   5  24        0.01        5.71     30.54 o 
 -13   1  25       42.21       67.28     45.47 o 
 -12   1  25        3.27        0.00     22.49 o 
 -11   1  25        0.64        9.78     20.29 o 
 -10   1  25       15.80        6.37     18.71 o 
  -9   1  25        7.21       10.85     21.81 o 
  -8   1  25       37.88       67.39     22.85 o 
  -7   1  25        7.59        0.00     16.03 o 
  -6   1  25      121.11      114.02     23.10 o 
  -5   1  25       91.07      111.83     20.68 o 
  -4   1  25      222.20      306.87     44.89 o 
  -3   1  25      520.60      511.63     38.58 o 
  -2   1  25        4.08        3.58     16.85 o 
  -1   1  25       34.29       43.70     16.43 o 
   0   1  25      290.47      274.84     33.96 o 
   1   1  25       63.32       66.57     25.61 o 
   2   1  25        0.32        0.00     14.87 o 
   3   1  25       11.31       27.48     19.17 o 
   4   1  25       81.03      121.58     39.63 o 
   5   1  25       66.85       19.96     23.68 o 
   6   1  25        3.25        6.37     30.44 o 
 -12   2  25       18.03        0.00     20.10 o 
 -11   2  25       17.00        7.05     28.40 o 
 -10   2  25        8.65       16.41     19.76 o 
  -9   2  25       14.16       31.12     22.88 o 
  -8   2  25      103.72      115.98     33.07 o 
  -7   2  25        6.09       15.94     17.26 o 
  -6   2  25        1.56        2.28     24.52 o 
  -5   2  25      106.82      103.42     27.71 o 
  -4   2  25      118.88      167.06     38.88 o 
  -3   2  25        0.33        0.00     21.41 o 
  -2   2  25      274.93      230.17     29.35 o 
  -1   2  25       69.24       77.73     21.02 o 
   0   2  25      164.37      146.10     25.91 o 
   1   2  25       10.28       22.77     19.39 o 
   2   2  25       74.66       73.73     32.97 o 
   3   2  25        0.31       43.01     32.65 o 
   4   2  25        1.33       27.60     24.85 o 
   5   2  25        5.16       91.65     32.55 o 
 -11   3  25       43.03        0.00     23.87 o 
 -10   3  25        3.02       23.94     23.45 o 
  -9   3  25      181.96      191.33     37.65 o 
  -8   3  25        0.25        0.00     19.11 o 
  -7   3  25       13.11        0.00     22.27 o 
  -6   3  25       20.89       28.03     18.68 o 
  -5   3  25       49.30       29.50     18.09 o 
  -4   3  25       23.51        5.54     12.75 o 
  -3   3  25       41.88       11.41     14.98 o 
  -2   3  25        2.35       13.04     17.61 o 
  -1   3  25       12.72        0.00     15.66 o 
   0   3  25       67.73       45.71     20.79 o 
   1   3  25       20.68       35.96     22.73 o 
   2   3  25       35.75        0.00     17.46 o 
   3   3  25        0.06        0.04     19.88 o 
   4   3  25        5.45        7.26     25.28 o 
  -9   4  25        3.11       46.00     34.41 o 
  -8   4  25        0.41        0.00     34.77 o 
  -7   4  25        4.14       36.91     44.00 o 
  -6   4  25        5.80       15.97     24.12 o 
  -5   4  25       47.35       77.94     40.67 o 
  -4   4  25      123.73      148.07     57.43 o 
  -3   4  25        0.05        0.00     22.31 o 
  -2   4  25        0.29        4.82     23.09 o 
  -1   4  25        5.21       33.77     27.34 o 
   0   4  25        1.82       10.41     23.26 o 
   1   4  25        9.90       33.12     32.21 o 
   2   4  25       28.71       25.75     38.85 o 
 -13   0  26        0.00        0.00     32.77 o 
 -12   0  26        3.52        0.00     43.18 o 
 -11   0  26       15.99        1.85     31.21 o 
 -10   0  26       73.55      109.08     58.28 o 
  -9   0  26        1.15        0.00     27.15 o 
  -8   0  26       91.87       29.40     54.07 o 
  -7   0  26      481.62      412.96     71.98 o 
  -6   0  26       99.46       65.23     70.59 o 
  -5   0  26        1.47        0.00     33.18 o 
  -4   0  26        4.67        0.00     42.11 o 
  -3   0  26      306.32      458.89     84.96 o 
  -2   0  26       14.16        0.00     30.27 o 
  -1   0  26        0.15        0.00     44.16 o 
   0   0  26      360.72      379.03     73.58 o 
   1   0  26       16.47       18.94     47.52 o 
   2   0  26        3.34       69.65     44.85 o 
   3   0  26        1.06        0.00     30.98 o 
   4   0  26      471.39      491.75     87.74 o 
   5   0  26      167.40      127.07     54.53 o 
 -12   1  26      144.28      154.93     37.09 o 
 -11   1  26       13.20       19.64     28.52 o 
 -10   1  26        2.54        0.00     18.00 o 
  -9   1  26        0.97        0.00     19.83 o 
  -8   1  26      116.18       84.16     24.21 o 
  -7   1  26      177.27      177.88     35.46 o 
  -6   1  26        7.02        0.00     22.80 o 
  -5   1  26       26.09        0.00     20.89 o 
  -4   1  26        7.65        0.00     21.87 o 
  -3   1  26       29.38       36.44     22.50 o 
  -2   1  26        0.99        4.44     19.01 o 
  -1   1  26       94.22      146.97     35.10 o 
   0   1  26       96.83       81.30     20.62 o 
   1   1  26        0.37        0.00     13.33 o 
   2   1  26       62.58       77.25     33.67 o 
   3   1  26        8.04       14.26     17.01 o 
   4   1  26       52.17       56.44     25.24 o 
   5   1  26        0.01       32.94     23.11 o 
 -12   2  26        0.00       23.89     23.72 o 
 -11   2  26        2.03       28.09     24.45 o 
 -10   2  26        0.63       29.19     23.28 o 
  -9   2  26        0.64        0.00     17.31 o 
  -8   2  26        6.20       37.47     19.81 o 
  -7   2  26        8.74        4.67     14.49 o 
  -6   2  26        0.05        0.00     21.48 o 
  -5   2  26      149.02      110.93     38.41 o 
  -4   2  26      385.77      402.19     38.96 o 
  -3   2  26      138.45      137.45     28.00 o 
  -2   2  26        0.29        0.00     13.54 o 
  -1   2  26      117.48       88.13     22.76 o 
   0   2  26       11.54        0.00     17.14 o 
   1   2  26        0.39       12.70     17.49 o 
   2   2  26        0.47        6.96     17.38 o 
   3   2  26        0.71        0.00     20.90 o 
   4   2  26        0.02       59.46     26.85 o 
   5   2  26       14.28       32.69     28.66 o 
 -10   3  26       42.66       35.88     26.03 o 
  -9   3  26       82.47       49.89     25.07 o 
  -8   3  26       66.54       60.46     34.93 o 
  -7   3  26        0.50        0.00     18.04 o 
  -6   3  26        0.21       16.71     18.03 o 
  -5   3  26       71.72       50.24     22.57 o 
  -4   3  26       42.36       67.59     21.81 o 
  -3   3  26       91.11       56.37     21.06 o 
  -2   3  26        7.67       29.86     18.44 o 
  -1   3  26        1.89       55.85     21.88 o 
   0   3  26       43.01       21.08     18.75 o 
   1   3  26      182.59      239.58     42.85 o 
   2   3  26       25.76       24.07     22.51 o 
   3   3  26        1.32       32.09     28.07 o 
  -8   4  26       10.04       62.50     38.49 o 
  -7   4  26        0.15       35.19     31.52 o 
  -6   4  26        3.76       24.13     28.93 o 
  -5   4  26        0.28       21.73     24.69 o 
  -4   4  26        9.57       61.81     37.31 o 
  -3   4  26       15.76       64.94     32.72 o 
  -2   4  26       11.17       22.56     37.79 o 
  -1   4  26        0.17       25.83     25.09 o 
   0   4  26       18.20       46.79     28.73 o 
   1   4  26       13.07        0.00     26.55 o 
 -12   1  27        3.22       56.87     32.42 o 
 -11   1  27        0.78       87.86     37.51 o 
 -10   1  27        0.13       29.70     26.66 o 
  -9   1  27       16.71       26.24     28.98 o 
  -8   1  27       33.78       56.26     26.86 o 
  -7   1  27       86.19       62.60     27.24 o 
  -6   1  27        3.08        0.00     20.26 o 
  -5   1  27       32.91       72.04     28.87 o 
  -4   1  27       32.40       65.18     27.98 o 
  -3   1  27       60.97       96.11     32.59 o 
  -2   1  27      261.39      328.52     46.73 o 
  -1   1  27       52.10       42.43     31.91 o 
   0   1  27        0.18       26.91     36.50 o 
   1   1  27       34.99       53.68     29.84 o 
   2   1  27       99.97      127.12     38.58 o 
   3   1  27       63.82       61.09     32.14 o 
   4   1  27       19.46       24.56     27.33 o 
   5   1  27        0.29       37.78     28.99 o 
 -11   2  27      104.37       53.49     27.45 o 
 -10   2  27       35.60       10.68     20.06 o 
  -9   2  27        9.03        4.17     24.73 o 
  -8   2  27       20.75       19.10     19.18 o 
  -7   2  27        0.00        0.00     15.04 o 
  -6   2  27      122.41      147.68     33.88 o 
  -5   2  27       23.46       36.64     19.17 o 
  -4   2  27      108.65      151.96     27.39 o 
  -3   2  27      171.76      185.40     28.58 o 
  -2   2  27        0.00       63.30     23.56 o 
  -1   2  27        5.82       28.57     17.18 o 
   0   2  27        2.98       13.08     17.83 o 
   1   2  27      103.79      119.65     33.34 o 
   2   2  27       14.19       32.79     35.67 o 
   3   2  27        6.39       53.75     24.24 o 
   4   2  27        0.93       39.89     30.59 o 
 -10   3  27       14.65        0.00     26.07 o 
  -9   3  27       27.51       45.83     26.12 o 
  -8   3  27       10.83       14.59     21.37 o 
  -7   3  27        1.95        0.00     21.93 o 
  -6   3  27       51.80       73.44     24.70 o 
  -5   3  27       42.38       13.44     19.34 o 
  -4   3  27        0.00       10.91     17.79 o 
  -3   3  27       13.23        0.00     15.92 o 
  -2   3  27        3.22        4.44     14.61 o 
  -1   3  27        5.13       12.57     22.92 o 
   0   3  27       21.56       27.97     21.53 o 
   1   3  27        0.30        6.80     17.75 o 
   2   3  27        0.06       15.80     21.28 o 
   3   3  27        0.02       24.00     24.15 o 
  -7   4  27        0.22       63.33     63.10 o 
  -6   4  27       13.27        5.54     24.62 o 
  -5   4  27       35.67       81.74     37.02 o 
  -4   4  27       20.80       58.27     32.04 o 
  -3   4  27        0.69        7.67     25.79 o 
  -2   4  27        0.04        0.00     34.08 o 
  -1   4  27       16.32       46.34     31.12 o 
   0   4  27        7.21       32.38     28.52 o 
 -12   0  28        0.41        0.00     40.82 o 
 -11   0  28        6.85       28.70     39.79 o 
 -10   0  28       25.46       18.24     35.93 o 
  -9   0  28       58.50       21.14     32.21 o 
  -8   0  28        3.80        0.00     36.62 o 
  -7   0  28        5.37        0.00     29.83 o 
  -6   0  28        2.18       45.64     37.96 o 
  -5   0  28       10.15       70.20     44.82 o 
  -4   0  28       60.43      213.66     60.26 o 
  -3   0  28        4.90       21.12     33.84 o 
  -2   0  28        6.17       18.74     35.04 o 
  -1   0  28       11.72       98.13     89.66 o 
   0   0  28      101.69      170.65     56.03 o 
   1   0  28       54.23     1294.29    839.14 o 
   2   0  28       86.73      173.22     59.25 o 
   3   0  28      154.83      182.14     64.71 o 
   4   0  28      114.75      131.39     61.43 o 
 -12   1  28       17.08       12.48     28.55 o 
 -11   1  28        2.09        0.00     23.39 o 
 -10   1  28        7.84       79.37     47.41 o 
  -9   1  28        0.13        0.00     22.21 o 
  -8   1  28        0.38        0.00     24.56 o 
  -7   1  28        6.94        0.00     23.62 o 
  -6   1  28        7.14       47.57     28.06 o 
  -5   1  28       52.46       42.53     27.13 o 
  -4   1  28       19.75       42.00     41.24 o 
  -3   1  28        1.12       23.84     28.61 o 
  -2   1  28        0.79        0.00     25.52 o 
  -1   1  28      198.60      229.52     45.08 o 
   0   1  28       50.00       65.13     29.61 o 
   1   1  28        8.93       43.60     28.61 o 
   2   1  28        3.01        0.00     23.33 o 
   3   1  28        0.00        0.00     43.91 o 
   4   1  28       80.98      117.20     41.55 o 
 -11   2  28        8.43       14.81     29.95 o 
 -10   2  28       11.88       10.04     23.10 o 
  -9   2  28        8.99       21.74     23.79 o 
  -8   2  28        3.33       39.89     21.49 o 
  -7   2  28       17.98       10.72     32.29 o 
  -6   2  28       33.74       25.69     37.46 o 
  -5   2  28       26.25       62.50     27.35 o 
  -4   2  28       44.72       86.60     50.78 o 
  -3   2  28        2.17        0.00     17.32 o 
  -2   2  28       47.03        0.00     22.32 o 
  -1   2  28       11.98       28.03     21.20 o 
   0   2  28        8.23        2.37     14.85 o 
   1   2  28       15.99       25.78     27.33 o 
   2   2  28        8.00       29.34     21.55 o 
   3   2  28        0.00       35.56     30.86 o 
  -9   3  28       77.26       71.79     29.62 o 
  -8   3  28        0.16        4.70     19.53 o 
  -7   3  28       21.93       31.70     23.46 o 
  -6   3  28      208.09      118.25     29.00 o 
  -5   3  28      304.81      314.68     49.43 o 
  -4   3  28        0.20        0.00     16.09 o 
  -3   3  28       21.11       26.98     19.85 o 
  -2   3  28       13.01        2.66     20.49 o 
  -1   3  28        3.95       15.03     18.89 o 
   0   3  28       29.07       14.77     18.44 o 
   1   3  28       45.21       22.55     22.78 o 
   2   3  28        4.50        2.57     20.10 o 
  -6   4  28       15.49        2.85     24.01 o 
  -5   4  28       59.87       15.09     31.35 o 
  -4   4  28       87.01       42.33     36.09 o 
  -3   4  28        8.68       21.99     36.66 o 
  -2   4  28        6.42       18.62     33.74 o 
  -1   4  28       15.65       17.74     26.50 o 
 -11   1  29        0.85        2.98     23.80 o 
 -10   1  29       29.39       19.72     25.71 o 
  -9   1  29        2.48        0.00     21.49 o 
  -8   1  29        5.53       49.56     28.68 o 
  -7   1  29       23.04       33.48     27.25 o 
  -6   1  29       26.22       44.59     28.32 o 
  -5   1  29        0.00       29.66     26.87 o 
  -4   1  29       10.49       18.38     23.61 o 
  -3   1  29       13.78       47.58     32.14 o 
  -2   1  29        9.40        0.00     25.34 o 
  -1   1  29       57.33      115.18     36.51 o 
   0   1  29       45.18       87.60     42.24 o 
   1   1  29       37.20       84.11     38.37 o 
   2   1  29        0.27       11.82     26.95 o 
   3   1  29        4.57        0.00     24.45 o 
 -10   2  29       94.37       63.76     32.75 o 
  -9   2  29        8.16        0.00     19.63 o 
  -8   2  29       57.81       70.32     34.34 o 
  -7   2  29       28.24        8.12     22.86 o 
  -6   2  29       38.71       62.12     30.43 o 
  -5   2  29        4.56       25.31     42.13 o 
  -4   2  29       32.31       88.38     77.78 o 
  -3   2  29       17.68        0.00     26.40 o 
  -2   2  29        1.03        7.21     19.75 o 
  -1   2  29        0.94        3.29     21.33 o 
   0   2  29       17.97        0.00     36.28 o 
   1   2  29        3.44       43.10     35.02 o 
   2   2  29        0.58       23.03     28.16 o 
  -9   3  29       13.16       12.41     25.96 o 
  -8   3  29        4.29       12.86     22.23 o 
  -7   3  29       30.99       12.99     20.96 o 
  -6   3  29       41.68       29.46     23.01 o 
  -5   3  29        8.42        5.07     17.84 o 
  -4   3  29       16.82       47.99     24.73 o 
  -3   3  29       32.94       31.37     20.07 o 
  -2   3  29       10.06       14.47     18.30 o 
  -1   3  29        0.74       32.51     22.12 o 
   0   3  29       17.85        3.13     18.01 o 
   1   3  29        0.54        0.00     26.57 o 
 -11   0  30       11.40       41.69     46.50 o 
 -10   0  30        0.07        0.00     54.13 o 
  -9   0  30        8.15        0.00     29.31 o 
  -8   0  30       35.17      102.24     51.62 o 
  -7   0  30      126.70      140.01     55.28 o 
  -6   0  30        7.09        0.00     38.27 o 
  -5   0  30        0.02        0.00     56.11 o 
  -4   0  30       97.80      802.04    595.70 o 
  -3   0  30       77.78       13.94     37.35 o 
  -2   0  30        4.16        0.00     58.34 o 
  -1   0  30        9.79        0.00     42.15 o 
   0   0  30       80.54       50.86     42.12 o 
   1   0  30       12.80       40.69     42.18 o 
   2   0  30      350.22      344.81     87.39 o 
   3   0  30      117.12       54.35     58.23 o 
 -11   1  30        0.17       33.17     29.77 o 
 -10   1  30        2.22        5.17     24.25 o 
  -9   1  30        3.27        0.00     23.10 o 
  -8   1  30       16.11        2.59     24.12 o 
  -7   1  30        4.75       19.17     26.23 o 
  -6   1  30        2.67      119.25     56.03 o 
  -5   1  30        0.25        0.00     23.43 o 
  -4   1  30       17.14      106.15     36.59 o 
  -3   1  30        8.38       26.60     27.27 o 
  -2   1  30       15.30       49.41     31.05 o 
  -1   1  30       49.69      141.16     41.74 o 
   0   1  30       25.74       65.17     32.91 o 
   1   1  30       16.99       39.69     32.44 o 
   2   1  30       22.73        0.00     22.81 o 
   3   1  30       15.54       30.35     33.26 o 
 -10   2  30       15.78      120.97     41.75 o 
  -9   2  30        1.08        0.00     29.54 o 
  -8   2  30        0.28       44.83     31.66 o 
  -7   2  30       18.00        6.27     24.76 o 
  -6   2  30       26.84       20.86     25.06 o 
  -5   2  30        0.07        0.00     24.67 o 
  -4   2  30        0.00        0.00     20.69 o 
  -3   2  30        0.04       54.82     30.73 o 
  -2   2  30       52.62       12.87     22.93 o 
  -1   2  30        0.07       76.35     35.64 o 
   0   2  30       30.29       16.30     37.65 o 
   1   2  30        0.08       28.14     36.64 o 
   2   2  30        3.37        0.00     24.54 o 
  -8   3  30        4.54       36.94     35.53 o 
  -7   3  30       44.95       35.52     40.43 o 
  -6   3  30      143.09      168.99     42.61 o 
  -5   3  30       24.27       33.36     28.58 o 
  -4   3  30       54.18       62.26     40.04 o 
  -3   3  30        2.64       74.72     44.68 o 
  -2   3  30        0.00        0.00     24.29 o 
  -1   3  30        4.33        0.00     35.77 o 
   0   3  30       10.89      716.24    455.28 o 
 -10   1  31       32.26       20.57     39.76 o 
  -9   1  31        8.24       23.16     37.78 o 
  -8   1  31        1.73        0.00     24.51 o 
  -7   1  31       31.28       64.96     32.85 o 
  -6   1  31       58.81      111.05     56.82 o 
  -5   1  31       53.05      134.07     49.28 o 
  -4   1  31        9.92       15.53     24.36 o 
  -3   1  31        2.02        0.00     26.41 o 
  -2   1  31       23.93       30.98     30.47 o 
  -1   1  31       70.69       64.87     50.57 o 
   0   1  31       21.44       62.22     34.25 o 
   1   1  31        1.38        3.79     26.77 o 
   2   1  31       16.55       15.52     31.47 o 
  -9   2  31        0.00       45.90     33.99 o 
  -8   2  31        5.03        0.00     26.49 o 
  -7   2  31       30.43       40.13     30.79 o 
  -6   2  31      162.78      176.98     43.36 o 
  -5   2  31        0.22        0.00     25.00 o 
  -4   2  31       24.23       21.07     29.80 o 
  -3   2  31       11.32       42.10     28.63 o 
  -2   2  31        0.49       20.27     26.57 o 
  -1   2  31       14.10      105.19     37.88 o 
   0   2  31       11.94       77.08     40.19 o 
   1   2  31        1.44       50.43     44.73 o 
  -7   3  31        0.00        0.00     34.31 o 
  -6   3  31        0.04       96.32     52.54 o 
  -5   3  31       33.15       45.91     37.81 o 
  -4   3  31       17.94        0.00     22.56 o 
  -3   3  31        1.31       97.11     58.10 o 
  -2   3  31       32.55       60.00     42.53 o 
 -10   0  32        5.50       97.45     58.69 o 
  -9   0  32       10.68       18.14     40.55 o 
  -8   0  32       30.95       36.21     42.34 o 
  -7   0  32       55.59      148.38     59.76 o 
  -6   0  32       24.14       33.86     73.25 o 
  -5   0  32       18.77       33.78     50.46 o 
  -4   0  32       14.49        0.00     35.18 o 
  -3   0  32      201.68      186.54     91.59 o 
  -2   0  32      296.85      172.04     84.20 o 
  -1   0  32       22.55       21.83     37.15 o 
   0   0  32        3.62       46.63     47.36 o 
   1   0  32        0.05       68.79     56.06 o 
 -10   1  32       21.70        0.00     34.64 o 
  -9   1  32       68.96       50.73     33.90 o 
  -8   1  32       19.00       71.47     33.68 o 
  -7   1  32        1.31        0.00     21.96 o 
  -6   1  32        5.96        0.00     32.76 o 
  -5   1  32       69.28       57.93     34.09 o 
  -4   1  32       63.40        0.41     27.74 o 
  -3   1  32        0.83       38.03     31.75 o 
  -2   1  32        0.16       39.64     31.82 o 
  -1   1  32        3.32       36.14     30.93 o 
   0   1  32        2.53        0.00     24.50 o 
   1   1  32       35.57       30.61     32.70 o 
  -8   2  32        0.00       32.31     31.06 o 
  -7   2  32        6.79       35.95     31.90 o 
  -6   2  32        6.29       33.20     28.36 o 
  -5   2  32       27.50        0.00     20.50 o 
  -4   2  32        0.34       47.92     32.13 o 
  -3   2  32        2.26       36.72     30.25 o 
  -2   2  32        3.90       27.43     23.73 o 
  -1   2  32        2.76       13.93     27.14 o 
   0   2  32       36.08       47.12     32.80 o 
  -9   1  33        4.70      108.40     86.74 o 
  -8   1  33        0.74       23.58     29.01 o 
  -7   1  33       19.33       30.90     31.93 o 
  -6   1  33        3.99       25.49     28.61 o 
  -5   1  33        5.28        1.53     22.24 o 
  -4   1  33       44.97       91.70     43.79 o 
  -3   1  33       16.85       82.03     38.59 o 
  -2   1  33        0.04       24.13     34.50 o 
  -1   1  33        6.06       45.14     45.07 o 
   0   1  33        0.76       47.72     36.23 o 
  -7   2  33       18.66       43.04     33.82 o 
  -6   2  33       13.67       28.28     31.00 o 
  -5   2  33       55.00       22.83     26.51 o 
  -4   2  33        5.33       60.47     34.32 o 
  -3   2  33        0.60       29.98     31.72 o 
  -2   2  33        1.53        0.00     24.98 o 
  -8   0  34        1.81        0.00     45.87 o 
  -7   0  34        0.47      107.03     76.35 o 
  -6   0  34        3.78       71.76     50.12 o 
  -5   0  34        0.17        7.49     35.91 o 
  -4   0  34        1.27       22.95     43.44 o 
  -3   0  34       20.00       26.57     63.85 o 
  -2   0  34      156.54       77.81     68.97 o 
  -1   0  34       14.88        5.69     37.72 o 
  -8   1  34       27.18      107.26     42.79 o 
  -7   1  34       42.99       43.13     40.37 o 
  -6   1  34       36.87        2.00     24.73 o 
  -5   1  34       24.20        0.00     30.47 o 
  -4   1  34       19.80       13.68     29.39 o 
  -3   1  34       52.94       18.90     31.76 o 
  -2   1  34        0.01       23.79     30.92 o 
  -5   1  35        1.78       30.20     50.56 o 
